# Supplementary material for: Bis(μ-nitrito-κ2 O:O)bis­[bis­(1-methyl-1H-imidazole-κN 3)(nitrito-κO)copper(II)]
Source: Acta Crystallogr Sect E Struct Rep Online. 2012 Mar 10;68(Pt 4):m398. doi: 10.1107/S1600536812009804 (PMC3343809; doi:10.1107/S1600536812009804)
Supplement: Supplementary file 1 [file e-68-0m398-sup1.cif]

##############################################################################
#                                                                            #
# This CIF contains the data in a paper accepted for publication in          #
# Acta Crystallographica Section E. It conforms to the requirements of       #
# Notes for Authors for Acta Crystallographica Section E, and has been       #
# peer reviewed under the auspices of the IUCr Commission on Journals.       #
#                                                                            #
# Full details of the Crystallographic Information File format               #
# are given in the paper "The Crystallographic Information File (CIF):       #
# a New Standard Archive File for Crystallography" by S. R. Hall, F. H.      #
# Allen and I. D. Brown [Acta Cryst. (1991), A47, 655-685].                  #
#                                                                            #
# The current version of the core CIF dictionary is obtainable from          #
# ftp://ftp.iucr.org/pub/cif_core.dic.                                       #
#                                                                            #
# Software is freely available for graphical display of the structure(s)     #
# in this CIF. For information consult the CIF software page                 #
# http://www.iucr.org/resources/cif/software.                                #
#                                                                            #
# This file may be used for bona fide research purposes within the           #
# scientific community so long as proper attribution is given to the journal # 
# article from which it was obtained.                                        #
#                                                                            #
##############################################################################
data_I
_audit_creation_method     SHELXL-97
_chemical_name_systematic
;
Bis(\m-nitrito-\k^2^<i>O</i>:<i>O</i>)bis[bis(1-methyl-1<i>H</i>-imidazole-
\k<i>N</i>^3^)(nitrito-\k<i>O</i>)copper(II)]
;
_chemical_name_common     ?
_chemical_formula_moiety     'C16 H24 Cu2 N12 O8'
_chemical_formula_sum     'C16 H24 Cu2 N12 O8'
_chemical_formula_iupac     '[Cu2 (N O2)4 (C4 H6 N2)4]'
_chemical_formula_weight     639.55
_chemical_melting_point     ?
_symmetry_cell_setting     triclinic
_symmetry_space_group_name_H-M     'P -1'
_symmetry_space_group_name_Hall     '-P 1'
loop_
    _symmetry_equiv_pos_as_xyz
    'x, y, z'
    '-x, -y, -z'
_cell_length_a     7.8281(16)
_cell_length_b     8.4873(17)
_cell_length_c     10.054(2)
_cell_angle_alpha     80.35(3)
_cell_angle_beta     77.72(3)
_cell_angle_gamma     79.46(3)
_cell_volume     635.9(2)
_cell_formula_units_Z     1
_cell_measurement_reflns_used     2900
_cell_measurement_theta_min     2.2882
_cell_measurement_theta_max     27.4739
_cell_measurement_temperature     293(2)
_exptl_crystal_description     'Prism'
_exptl_crystal_colour     'blue'
_exptl_crystal_size_max     0.29
_exptl_crystal_size_mid     0.23
_exptl_crystal_size_min     0.20
_exptl_crystal_density_diffrn     1.670
_exptl_crystal_density_meas     ?
_exptl_crystal_density_method     'not measured'
_exptl_crystal_F_000     326
_exptl_absorpt_coefficient_mu     1.738
_exptl_absorpt_correction_type     multi-scan
_exptl_absorpt_process_details     '(CrystalClear; Rigaku, 2005)'
_exptl_absorpt_correction_T_min     0.625
_exptl_absorpt_correction_T_max     0.706
_exptl_special_details
;
;
_diffrn_ambient_temperature     293(2)
_diffrn_radiation_type     MoK\a
_diffrn_radiation_wavelength     0.71073
_diffrn_radiation_source     'fine-focus sealed tube'
_diffrn_radiation_monochromator     graphite
_diffrn_measurement_device_type     'Rigaku SCXmini'
_diffrn_measurement_method     '\w scans'
_diffrn_detector_area_resol_mean     ?
_diffrn_reflns_number     6578
_diffrn_reflns_av_R_equivalents     0.0354
_diffrn_reflns_av_sigmaI/netI     0.0449
_diffrn_reflns_theta_min     3.01
_diffrn_reflns_theta_max     27.48
_diffrn_reflns_theta_full     27.48
_diffrn_measured_fraction_theta_max     0.996
_diffrn_measured_fraction_theta_full     0.996
_diffrn_reflns_limit_h_min     -10
_diffrn_reflns_limit_h_max     10
_diffrn_reflns_limit_k_min     -11
_diffrn_reflns_limit_k_max     11
_diffrn_reflns_limit_l_min     -13
_diffrn_reflns_limit_l_max     13
_diffrn_standards_number     2
_diffrn_standards_interval_count     150
_diffrn_standards_interval_time     ?
_diffrn_standards_decay_%     0
_refine_special_details
;
Refinement of <i>F</i>^2^ against ALL reflections. The weighted <i>R</i>-factor
<i>wR</i> and goodness of fit <i>S</i> are based on <i>F</i>^2^, conventional
<i>R</i>-factors <i>R</i> are based on <i>F</i>, with <i>F</i> set to zero for
negative <i>F</i>^2^. The threshold expression of <i>F</i>^2^ >
\s(<i>F</i>^2^) is used only for calculating <i>R</i>-factors(gt) <i>etc</i>.
and is not relevant to the choice of reflections for refinement.
<i>R</i>-factors based on <i>F</i>^2^ are statistically about twice as large
as those based on <i>F</i>, and <i>R</i>- factors based on ALL data will be
even larger.
;
_reflns_number_total     2900
_reflns_number_gt     2465
_reflns_threshold_expression     I>2sigma(I)
_refine_ls_structure_factor_coef     Fsqd
_refine_ls_matrix_type     full
_refine_ls_R_factor_all     0.0466
_refine_ls_R_factor_gt     0.0368
_refine_ls_wR_factor_gt     0.0868
_refine_ls_wR_factor_ref     0.0909
_refine_ls_goodness_of_fit_ref     1.054
_refine_ls_restrained_S_all     1.054
_refine_ls_number_reflns     2900
_refine_ls_number_parameters     174
_refine_ls_number_restraints     0
_refine_ls_hydrogen_treatment     constr
_refine_ls_weighting_scheme     calc
_refine_ls_weighting_details
         'calc w=1/[\s^2^(Fo^2^)+(0.0423P)^2^+0.1143P] where P=(Fo^2^+2Fc^2^)/3'
_atom_sites_solution_hydrogens     geom
_atom_sites_solution_primary     direct
_atom_sites_solution_secondary     difmap
_refine_ls_shift/su_max     0.001
_refine_ls_shift/su_mean     0.000
_refine_diff_density_max     0.398
_refine_diff_density_min     -0.289
_refine_ls_extinction_method     none
_refine_ls_extinction_coef     0
loop_
    _atom_type_symbol
    _atom_type_description
    _atom_type_scat_dispersion_real
    _atom_type_scat_dispersion_imag
    _atom_type_scat_source
    'C' 'C' 0.0033 0.0016
                         'International Tables Vol C Tables 4.2.6.8 and 6.1.1.4'
    'H' 'H' 0.0000 0.0000
                         'International Tables Vol C Tables 4.2.6.8 and 6.1.1.4'
    'Cu' 'Cu' 0.3201 1.2651
                         'International Tables Vol C Tables 4.2.6.8 and 6.1.1.4'
    'N' 'N' 0.0061 0.0033
                         'International Tables Vol C Tables 4.2.6.8 and 6.1.1.4'
    'O' 'O' 0.0106 0.0060
                         'International Tables Vol C Tables 4.2.6.8 and 6.1.1.4'
_computing_data_collection     'CrystalClear (Rigaku, 2005)'
_computing_cell_refinement     'CrystalClear (Rigaku, 2005)'
_computing_data_reduction     'CrystalClear (Rigaku, 2005)'
_computing_structure_solution     'SHELXS97 (Sheldrick, 2008)'
_computing_structure_refinement     'SHELXL97 (Sheldrick, 2008)'
_computing_molecular_graphics     'DIAMOND (Brandenburg & Putz, 2005)'
_computing_publication_material     'SHELXL97 (Sheldrick, 2008)'
loop_
    _atom_site_type_symbol
    _atom_site_label
    _atom_site_fract_x
    _atom_site_fract_y
    _atom_site_fract_z
    _atom_site_U_iso_or_equiv
    _atom_site_adp_type
    _atom_site_calc_flag
    _atom_site_refinement_flags
    _atom_site_occupancy
    _atom_site_symmetry_multiplicity
    _atom_site_disorder_assembly
    _atom_site_disorder_group
    C C1 0.7413(4) 0.2449(4) 0.4825(3) 0.0549(8) Uani d . 1 1 . .
    H H1A 0.7735 0.1313 0.4761 0.082 Uiso calc R 1 1 . .
    H H1B 0.7220 0.2619 0.5769 0.082 Uiso calc R 1 1 . .
    H H1C 0.8349 0.3012 0.4302 0.082 Uiso calc R 1 1 . .
    C C2 0.5675(3) 0.4011(3) 0.3090(3) 0.0365(6) Uani d . 1 1 . .
    H H2 0.6629 0.4389 0.2480 0.044 Uiso calc R 1 1 . .
    C C3 0.3061(4) 0.3554(4) 0.4028(3) 0.0496(8) Uani d . 1 1 . .
    H H3 0.1847 0.3553 0.4178 0.059 Uiso calc R 1 1 . .
    C C4 0.4134(4) 0.2788(4) 0.4889(3) 0.0520(8) Uani d . 1 1 . .
    H H4 0.3803 0.2185 0.5738 0.062 Uiso calc R 1 1 . .
    C C5 -0.1244(4) 0.9207(4) -0.2032(3) 0.0490(8) Uani d . 1 1 . .
    H H5A -0.2148 0.8597 -0.1523 0.074 Uiso calc R 1 1 . .
    H H5B -0.0952 0.8978 -0.2964 0.074 Uiso calc R 1 1 . .
    H H5C -0.1667 1.0341 -0.2020 0.074 Uiso calc R 1 1 . .
    C C6 0.0619(3) 0.7480(3) -0.0451(3) 0.0341(6) Uani d . 1 1 . .
    H H6 -0.0165 0.6746 -0.0090 0.041 Uiso calc R 1 1 . .
    C C7 0.2892(4) 0.8716(3) -0.0865(3) 0.0384(6) Uani d . 1 1 . .
    H H7 0.3984 0.8980 -0.0837 0.046 Uiso calc R 1 1 . .
    C C8 0.1763(4) 0.9545(3) -0.1664(3) 0.0411(6) Uani d . 1 1 . .
    H H8 0.1925 1.0480 -0.2277 0.049 Uiso calc R 1 1 . .
    N N1 0.6145(3) 0.7315(3) 0.0924(3) 0.0485(6) Uani d . 1 1 . .
    N N3 0.5793(3) 0.3061(3) 0.4283(2) 0.0376(5) Uani d . 1 1 . .
    N N2 -0.0346(3) 0.5775(3) 0.2749(3) 0.0495(7) Uani d . 1 1 . .
    N N4 0.4024(3) 0.4338(3) 0.2893(2) 0.0334(5) Uani d . 1 1 . .
    N N5 0.2167(3) 0.7405(2) -0.0090(2) 0.0314(5) Uani d . 1 1 . .
    N N6 0.0336(3) 0.8755(3) -0.1406(2) 0.0355(5) Uani d . 1 1 . .
    O O1 0.5052(3) 0.7955(3) 0.1808(2) 0.0541(5) Uani d . 1 1 . .
    O O2 0.5618(2) 0.6202(2) 0.04605(19) 0.0402(4) Uani d . 1 1 . .
    O O3 0.0807(3) 0.4952(2) 0.1912(2) 0.0422(5) Uani d . 1 1 . .
    O O4 0.0182(3) 0.6897(3) 0.3082(2) 0.0542(6) Uani d . 1 1 . .
    Cu Cu1 0.31394(4) 0.57713(4) 0.13253(3) 0.02903(12) Uani d . 1 1 . .
loop_
    _atom_site_aniso_label
    _atom_site_aniso_U_11
    _atom_site_aniso_U_22
    _atom_site_aniso_U_33
    _atom_site_aniso_U_12
    _atom_site_aniso_U_13
    _atom_site_aniso_U_23
    C1 0.0475(18) 0.067(2) 0.0476(18) 0.0037(15) -0.0230(15) 0.0039(16)
    C2 0.0324(13) 0.0429(16) 0.0316(14) -0.0020(11) -0.0056(11) -0.0021(11)
    C3 0.0389(15) 0.063(2) 0.0424(17) -0.0159(14) -0.0080(13) 0.0158(14)
    C4 0.0492(18) 0.066(2) 0.0363(16) -0.0152(15) -0.0087(14) 0.0143(14)
    C5 0.0434(16) 0.0549(19) 0.0458(17) 0.0069(14) -0.0183(14) -0.0016(14)
    C6 0.0320(13) 0.0338(14) 0.0361(14) -0.0022(10) -0.0103(11) -0.0019(11)
    C7 0.0386(14) 0.0354(15) 0.0410(15) -0.0103(11) -0.0087(12) 0.0016(12)
    C8 0.0473(16) 0.0341(15) 0.0391(15) -0.0068(12) -0.0096(13) 0.0051(12)
    N1 0.0425(14) 0.0497(16) 0.0550(16) -0.0166(12) -0.0174(12) 0.0094(13)
    N3 0.0383(12) 0.0435(13) 0.0294(11) -0.0013(10) -0.0103(10) -0.0004(9)
    N2 0.0326(13) 0.0622(18) 0.0475(15) -0.0074(12) -0.0065(11) 0.0092(13)
    N4 0.0328(11) 0.0378(12) 0.0275(11) -0.0043(9) -0.0053(9) -0.0007(9)
    N5 0.0299(11) 0.0318(11) 0.0313(11) -0.0036(9) -0.0056(9) -0.0023(9)
    N6 0.0368(12) 0.0352(12) 0.0324(11) 0.0020(9) -0.0093(9) -0.0032(9)
    O1 0.0652(14) 0.0489(13) 0.0529(13) -0.0133(11) -0.0137(11) -0.0116(10)
    O2 0.0361(10) 0.0439(11) 0.0383(10) -0.0065(8) -0.0062(8) 0.0008(8)
    O3 0.0395(10) 0.0432(11) 0.0450(11) -0.0135(9) -0.0125(9) 0.0041(9)
    O4 0.0547(13) 0.0539(14) 0.0501(13) -0.0016(11) -0.0062(10) -0.0076(11)
    Cu1 0.02605(17) 0.03196(19) 0.02820(18) -0.00537(12) -0.00609(12)
                                                                     0.00075(12)
_geom_special_details
;
All e.s.d.'s (except the e.s.d. in the dihedral angle between two l.s. planes)
are estimated using the full covariance matrix. The cell e.s.d.'s are taken
into account individually in the estimation of e.s.d.'s in distances, angles
and torsion angles; correlations between e.s.d.'s in cell parameters are only
used when they are defined by crystal symmetry. An approximate (isotropic)
treatment of cell e.s.d.'s is used for estimating e.s.d.'s involving l.s.
planes.
;
loop_
    _geom_bond_atom_site_label_1
    _geom_bond_atom_site_label_2
    _geom_bond_site_symmetry_2
    _geom_bond_distance
    _geom_bond_publ_flag
    C1 N3 . 1.460(4) ?
    C1 H1A . 0.9600 ?
    C1 H1B . 0.9600 ?
    C1 H1C . 0.9600 ?
    C2 N4 . 1.321(3) ?
    C2 N3 . 1.339(3) ?
    C2 H2 . 0.9300 ?
    C3 C4 . 1.341(4) ?
    C3 N4 . 1.370(3) ?
    C3 H3 . 0.9300 ?
    C4 N3 . 1.356(4) ?
    C4 H4 . 0.9300 ?
    C5 N6 . 1.466(3) ?
    C5 H5A . 0.9600 ?
    C5 H5B . 0.9600 ?
    C5 H5C . 0.9600 ?
    C6 N5 . 1.325(3) ?
    C6 N6 . 1.341(3) ?
    C6 H6 . 0.9300 ?
    C7 C8 . 1.344(4) ?
    C7 N5 . 1.385(3) ?
    C7 H7 . 0.9300 ?
    C8 N6 . 1.363(3) ?
    C8 H8 . 0.9300 ?
    N1 O1 . 1.219(3) ?
    N1 O2 . 1.286(3) ?
    N2 O4 . 1.225(3) ?
    N2 O3 . 1.286(3) ?
    N4 Cu1 . 1.989(2) ?
    N5 Cu1 . 1.985(2) ?
    O2 Cu1 . 2.0221(19) ?
    O3 Cu1 . 2.0085(19) ?
loop_
    _geom_angle_atom_site_label_1
    _geom_angle_atom_site_label_2
    _geom_angle_atom_site_label_3
    _geom_angle_site_symmetry_1
    _geom_angle_site_symmetry_3
    _geom_angle
    _geom_angle_publ_flag
    N3 C1 H1A . . 109.5 ?
    N3 C1 H1B . . 109.5 ?
    H1A C1 H1B . . 109.5 ?
    N3 C1 H1C . . 109.5 ?
    H1A C1 H1C . . 109.5 ?
    H1B C1 H1C . . 109.5 ?
    N4 C2 N3 . . 111.1(2) ?
    N4 C2 H2 . . 124.4 ?
    N3 C2 H2 . . 124.4 ?
    C4 C3 N4 . . 109.7(3) ?
    C4 C3 H3 . . 125.2 ?
    N4 C3 H3 . . 125.2 ?
    C3 C4 N3 . . 106.8(2) ?
    C3 C4 H4 . . 126.6 ?
    N3 C4 H4 . . 126.6 ?
    N6 C5 H5A . . 109.5 ?
    N6 C5 H5B . . 109.5 ?
    H5A C5 H5B . . 109.5 ?
    N6 C5 H5C . . 109.5 ?
    H5A C5 H5C . . 109.5 ?
    H5B C5 H5C . . 109.5 ?
    N5 C6 N6 . . 110.9(2) ?
    N5 C6 H6 . . 124.6 ?
    N6 C6 H6 . . 124.6 ?
    C8 C7 N5 . . 109.1(2) ?
    C8 C7 H7 . . 125.5 ?
    N5 C7 H7 . . 125.5 ?
    C7 C8 N6 . . 107.0(2) ?
    C7 C8 H8 . . 126.5 ?
    N6 C8 H8 . . 126.5 ?
    O1 N1 O2 . . 114.3(2) ?
    C2 N3 C4 . . 107.2(2) ?
    C2 N3 C1 . . 126.1(2) ?
    C4 N3 C1 . . 126.8(2) ?
    O4 N2 O3 . . 114.5(2) ?
    C2 N4 C3 . . 105.2(2) ?
    C2 N4 Cu1 . . 126.73(18) ?
    C3 N4 Cu1 . . 127.94(19) ?
    C6 N5 C7 . . 105.6(2) ?
    C6 N5 Cu1 . . 125.75(18) ?
    C7 N5 Cu1 . . 128.63(18) ?
    C6 N6 C8 . . 107.5(2) ?
    C6 N6 C5 . . 125.5(2) ?
    C8 N6 C5 . . 127.0(2) ?
    N1 O2 Cu1 . . 115.28(17) ?
    N2 O3 Cu1 . . 114.51(17) ?
    N5 Cu1 N4 . . 173.10(8) ?
    N5 Cu1 O3 . . 90.30(8) ?
    N4 Cu1 O3 . . 89.99(9) ?
    N5 Cu1 O2 . . 90.40(8) ?
    N4 Cu1 O2 . . 90.85(8) ?
    O3 Cu1 O2 . . 167.15(8) ?
loop_
    _geom_torsion_atom_site_label_1
    _geom_torsion_atom_site_label_2
    _geom_torsion_atom_site_label_3
    _geom_torsion_atom_site_label_4
    _geom_torsion_site_symmetry_1
    _geom_torsion_site_symmetry_2
    _geom_torsion_site_symmetry_3
    _geom_torsion_site_symmetry_4
    _geom_torsion
    _geom_torsion_publ_flag
    N4 C3 C4 N3 . . . . -1.2(4) ?
    N5 C7 C8 N6 . . . . -0.5(3) ?
    N4 C2 N3 C4 . . . . -0.9(3) ?
    N4 C2 N3 C1 . . . . 179.4(3) ?
    C3 C4 N3 C2 . . . . 1.3(3) ?
    C3 C4 N3 C1 . . . . -179.0(3) ?
    N3 C2 N4 C3 . . . . 0.2(3) ?
    N3 C2 N4 Cu1 . . . . 177.04(17) ?
    C4 C3 N4 C2 . . . . 0.7(4) ?
    C4 C3 N4 Cu1 . . . . -176.2(2) ?
    N6 C6 N5 C7 . . . . 0.1(3) ?
    N6 C6 N5 Cu1 . . . . 178.14(16) ?
    C8 C7 N5 C6 . . . . 0.3(3) ?
    C8 C7 N5 Cu1 . . . . -177.67(19) ?
    N5 C6 N6 C8 . . . . -0.5(3) ?
    N5 C6 N6 C5 . . . . -179.8(2) ?
    C7 C8 N6 C6 . . . . 0.6(3) ?
    C7 C8 N6 C5 . . . . 179.9(3) ?
    O1 N1 O2 Cu1 . . . . -0.8(3) ?
    O4 N2 O3 Cu1 . . . . -1.9(3) ?
    C6 N5 Cu1 O3 . . . . -9.1(2) ?
    C7 N5 Cu1 O3 . . . . 168.4(2) ?
    C6 N5 Cu1 O2 . . . . 158.1(2) ?
    C7 N5 Cu1 O2 . . . . -24.4(2) ?
    C2 N4 Cu1 O3 . . . . 168.7(2) ?
    C3 N4 Cu1 O3 . . . . -15.1(3) ?
    C2 N4 Cu1 O2 . . . . 1.6(2) ?
    C3 N4 Cu1 O2 . . . . 177.7(2) ?
    N2 O3 Cu1 N5 . . . . -82.48(18) ?
    N2 O3 Cu1 N4 . . . . 90.62(18) ?
    N2 O3 Cu1 O2 . . . . -175.6(3) ?
    N1 O2 Cu1 N5 . . . . 90.08(18) ?
    N1 O2 Cu1 N4 . . . . -83.13(18) ?
    N1 O2 Cu1 O3 . . . . -176.8(3) ?
_iucr_refine_instructions_details
;
TITL a in P1                     New: P-1
CELL  0.71073    7.8281    8.4873   10.0540    80.350    77.720    79.460
ZERR  1           0.0016    0.0017    0.0020     0.030     0.030     0.030
LATT 1
SFAC C  H  Cu N  O
UNIT 16 24 2 12 8
L.S. 50
ACTA
BOND $H
FMAP 2
PLAN 2
CONF
HTAB
WGHT    0.042300    0.114300
FVAR       0.23267
C1    1    0.741288    0.244887    0.482529    11.00000    0.04753    0.06699 =
         0.04758    0.00391   -0.02299    0.00366
AFIX 137
H1A   2    0.773501    0.131341    0.476077    11.00000   -1.50000
H1B   2    0.721978    0.261867    0.576947    11.00000   -1.50000
H1C   2    0.834865    0.301183    0.430186    11.00000   -1.50000
AFIX   0
C2    1    0.567452    0.401058    0.309005    11.00000    0.03243    0.04294 =
         0.03159   -0.00213   -0.00560   -0.00201
AFIX  43
H2    2    0.662910    0.438942    0.247986    11.00000   -1.20000
AFIX   0
C3    1    0.306054    0.355392    0.402790    11.00000    0.03888    0.06268 =
         0.04236    0.01578   -0.00799   -0.01587
AFIX  43
H3    2    0.184673    0.355280    0.417820    11.00000   -1.20000
AFIX   0
C4    1    0.413361    0.278789    0.488920    11.00000    0.04919    0.06577 =
         0.03635    0.01435   -0.00873   -0.01523
AFIX  43
H4    2    0.380317    0.218542    0.573805    11.00000   -1.20000
AFIX   0
C5    1   -0.124414    0.920683   -0.203228    11.00000    0.04339    0.05493 =
         0.04584   -0.00162   -0.01832    0.00694
AFIX 137
H5A   2   -0.214803    0.859717   -0.152297    11.00000   -1.50000
H5B   2   -0.095225    0.897840   -0.296436    11.00000   -1.50000
H5C   2   -0.166651    1.034076   -0.201960    11.00000   -1.50000
AFIX   0
C6    1    0.061941    0.747973   -0.045070    11.00000    0.03204    0.03377 =
         0.03605   -0.00188   -0.01031   -0.00215
AFIX  43
H6    2   -0.016457    0.674642   -0.009005    11.00000   -1.20000
AFIX   0
C7    1    0.289185    0.871605   -0.086500    11.00000    0.03863    0.03541 =
         0.04105    0.00157   -0.00870   -0.01034
AFIX  43
H7    2    0.398432    0.898011   -0.083691    11.00000   -1.20000
AFIX   0
C8    1    0.176272    0.954516   -0.166426    11.00000    0.04734    0.03409 =
         0.03911    0.00507   -0.00955   -0.00680
AFIX  43
H8    2    0.192461    1.048012   -0.227694    11.00000   -1.20000
AFIX   0
N1    4    0.614501    0.731545    0.092412    11.00000    0.04251    0.04968 =
         0.05505    0.00941   -0.01745   -0.01660
N3    4    0.579340    0.306135    0.428349    11.00000    0.03832    0.04350 =
         0.02938   -0.00045   -0.01026   -0.00126
N2    4   -0.034571    0.577471    0.274912    11.00000    0.03258    0.06218 =
         0.04754    0.00920   -0.00646   -0.00739
N4    4    0.402434    0.433834    0.289297    11.00000    0.03284    0.03781 =
         0.02754   -0.00071   -0.00531   -0.00427
N5    4    0.216705    0.740517   -0.008989    11.00000    0.02994    0.03180 =
         0.03133   -0.00233   -0.00564   -0.00364
N6    4    0.033561    0.875500   -0.140596    11.00000    0.03677    0.03517 =
         0.03241   -0.00320   -0.00928    0.00204
O1    5    0.505202    0.795541    0.180824    11.00000    0.06520    0.04891 =
         0.05291   -0.01157   -0.01366   -0.01330
O2    5    0.561793    0.620152    0.046046    11.00000    0.03609    0.04391 =
         0.03829    0.00083   -0.00618   -0.00654
O3    5    0.080708    0.495194    0.191247    11.00000    0.03954    0.04324 =
         0.04503    0.00405   -0.01248   -0.01347
O4    5    0.018213    0.689749    0.308201    11.00000    0.05471    0.05385 =
         0.05009   -0.00764   -0.00622   -0.00159
CU1   3    0.313945    0.577134    0.132527    11.00000    0.02605    0.03196 =
         0.02820    0.00075   -0.00609   -0.00537
HKLF 4
REM  a in P1                     New: P-1
REM R1 =  0.0368 for   2465 Fo > 4sig(Fo)  and  0.0466 for all   2900 data
REM    174 parameters refined using      0 restraints
END
WGHT      0.0423      0.1143
REM Highest difference peak  0.398,  deepest hole -0.289,  1-sigma level  0.069
Q1    1   0.6657  0.6570  0.0048  11.00000  0.05    0.40
Q2    1   0.2521  0.6545  0.0355  11.00000  0.05    0.35
;
data_global
_journal_date_recd_electronic     2012-02-25
_journal_date_accepted     2012-03-06
_journal_name_full     'Acta Crystallographica, Section E'
_journal_year     2012
_journal_volume     68
_journal_issue      4
_journal_page_first     m398
_journal_page_last     m398
_journal_paper_category     QM
_journal_paper_doi     10.1107/S1600536812009804
_journal_coeditor_code     RZ2715
_publ_contact_author_name     'Run-Qiang Zhu'
_publ_contact_author_address
;
Ordered Matter Science Research Center,
College of Chemistry and Chemical Engineering,
Southeast University,
Nanjing 211189
People's Republic of China
;
_publ_contact_author_email     'zhurunqiang@163.com'
_publ_contact_author_fax     '862552090626'
_publ_contact_author_phone     '862552090626'
_publ_section_title
;\
Bis(\m-nitrito-\k^2^<i>O</i>:<i>O</i>)bis[bis(1-methyl-1<i>H</i>-imidazole-\
\k<i>N</i>^3^)(nitrito-\k<i>O</i>)copper(II)]
;
loop_
    _publ_author_name
    _publ_author_footnote
    _publ_author_address
    'Zhu, Run-Qiang' .
;
Ordered Matter Science Research Center,
College of Chemistry and Chemical Engineering,
Southeast University,
Nanjing 211189
People's Republic of China
;
