# Supplementary material for: Bis(μ-nitrito-κ2 O:O)bis­[bis­(1-methyl-1H-imidazole-κN 3)(nitrito-κO)copper(II)]
Source: Acta Crystallogr Sect E Struct Rep Online. 2012 Mar 10;68(Pt 4):m398. doi: 10.1107/S1600536812009804 (PMC3343809; doi:10.1107/S1600536812009804)
Supplement: Supplementary file 2 [file e-68-0m398-Isup2.hkl]

# 
# h,k,l, Fc-squared, Fo-squared, sigma(Fo-squared) and status flag 
# 
data_I
_shelx_title ' a in P1                     New: P-1' 
_shelx_refln_list_code          4 
_shelx_F_calc_maximum      147.40 
_exptl_crystal_F_000       326.00 
_reflns_d_resolution_high  0.7700 
 
loop_ 
 _symmetry_equiv_pos_as_xyz 
 'x, y, z' 
 '-x, -y, -z' 
 
_cell_length_a     7.8281 
_cell_length_b     8.4873 
_cell_length_c    10.0540 
_cell_angle_alpha  80.350 
_cell_angle_beta   77.720 
_cell_angle_gamma  79.460 
 
_shelx_F_squared_multiplier     1.000 
 
loop_ 
 _refln_index_h 
 _refln_index_k 
 _refln_index_l 
 _refln_F_squared_calc 
 _refln_F_squared_meas 
 _refln_F_squared_sigma 
 _refln_observed_status 
   2   0   0       77.22       96.69      2.72 o 
   3   0   0     2689.25     2678.11     29.34 o 
   4   0   0       31.24       30.86      1.54 o 
   5   0   0      174.09      180.44      5.37 o 
   6   0   0       38.42       38.92      2.24 o 
   7   0   0      154.72      145.71      8.49 o 
   8   0   0      422.38      396.82     18.44 o 
   9   0   0       11.95       21.03      6.12 o 
  -9   1   0        2.57        0.03      3.63 o 
  -8   1   0      295.19      276.85     14.40 o 
  -7   1   0      324.05      328.04     14.75 o 
  -6   1   0        4.87        4.70      1.30 o 
  -5   1   0       88.65       72.96      2.91 o 
  -4   1   0      334.22      315.33      9.42 o 
  -3   1   0      691.49      654.61     10.18 o 
  -2   1   0      127.59      148.45      2.86 o 
  -1   1   0        0.79        0.96      0.53 o 
   1   1   0     6335.76     5573.54     57.58 o 
   2   1   0       53.85       77.87     17.55 o 
   3   1   0     6686.62     7021.19     82.76 o 
   4   1   0      964.13     1026.96     15.47 o 
   5   1   0      627.48      686.77     22.68 o 
   6   1   0       53.24       56.88      5.88 o 
   7   1   0       18.34       16.61      3.46 o 
   8   1   0      310.31      315.19     17.92 o 
   9   1   0      123.95      125.56     10.65 o 
  -9   2   0       17.10       17.39      8.31 o 
  -8   2   0      210.48      204.92     13.65 o 
  -7   2   0      171.30      166.07     19.49 o 
  -6   2   0       13.22       10.30      1.91 o 
  -5   2   0     1232.81     1230.31     22.90 o 
  -4   2   0       26.01       17.31      2.03 o 
  -3   2   0        1.68        2.56      0.96 o 
  -2   2   0     1077.92     1080.18     31.49 o 
  -1   2   0     1004.42     1002.29     11.22 o 
   0   2   0       75.65       83.17      2.80 o 
   1   2   0       13.91       28.44      1.44 o 
   2   2   0       53.84       67.54      1.98 o 
   3   2   0      996.32     1064.46     15.65 o 
   4   2   0     1511.07     1533.14     23.80 o 
   5   2   0       32.59       36.52      2.61 o 
   6   2   0      774.79      793.59     17.98 o 
   7   2   0       27.63       29.17      3.21 o 
   8   2   0       21.48       25.81      5.36 o 
   9   2   0      129.28      137.71     11.20 o 
  -9   3   0      105.30       97.13     11.82 o 
  -8   3   0        0.89       14.04      5.62 o 
  -7   3   0      112.33      115.47     13.58 o 
  -6   3   0      164.82      149.45      5.87 o 
  -5   3   0     1043.88     1035.66     21.75 o 
  -4   3   0      854.87      852.99     22.64 o 
  -3   3   0      139.31      143.69      4.10 o 
  -2   3   0     1817.63     1766.22     24.61 o 
  -1   3   0     1058.06     1033.06     29.58 o 
   0   3   0       41.65       41.17      1.52 o 
   1   3   0      260.85      221.38      3.91 o 
   2   3   0     2110.56     2083.51     66.17 o 
   3   3   0      366.95      396.02      7.97 o 
   4   3   0      687.20      702.57     13.43 o 
   5   3   0       21.05       18.78      2.42 o 
   6   3   0      344.88      354.98     10.18 o 
   7   3   0      642.37      604.61     20.56 o 
   8   3   0        0.41        4.62      3.92 o 
   9   3   0       69.40       75.67      8.78 o 
  -8   4   0        4.43       16.22     10.34 o 
  -7   4   0        2.84        6.74      4.47 o 
  -6   4   0      609.29      595.31     30.79 o 
  -5   4   0       28.27       26.97      5.54 o 
  -4   4   0      569.19      595.90     14.17 o 
  -3   4   0     1043.30     1110.05     27.76 o 
  -2   4   0      418.14      424.66     10.41 o 
  -1   4   0     1427.47     1513.42     22.78 o 
   0   4   0       57.42       53.27      4.34 o 
   1   4   0      259.52      216.83      4.43 o 
   2   4   0      975.18      871.02     22.15 o 
   3   4   0        0.06        1.15      2.43 o 
   4   4   0     1364.87     1582.05     39.69 o 
   5   4   0      756.30      884.18    113.36 o 
   6   4   0       84.64       78.68      4.50 o 
   7   4   0      704.36      747.30     20.21 o 
   8   4   0      148.31      167.08     10.68 o 
   9   4   0       25.40       23.77      6.33 o 
  -8   5   0       12.56       12.38      9.79 o 
  -7   5   0       36.28       29.92      6.07 o 
  -6   5   0      250.85      252.01     14.29 o 
  -5   5   0       87.12       77.20      4.70 o 
  -4   5   0       67.24       70.53      4.33 o 
  -3   5   0      649.78      636.30     14.73 o 
  -2   5   0       53.29       56.07      3.32 o 
  -1   5   0     2612.70     2568.49     94.49 o 
   0   5   0      171.47      168.77      9.29 o 
   1   5   0       30.89       39.55      2.61 o 
   2   5   0      424.55      400.12      8.33 o 
   3   5   0      138.70      150.72      5.17 o 
   4   5   0      340.64      368.31     21.37 o 
   5   5   0      498.44      527.75     14.19 o 
   6   5   0       15.43       12.14      3.24 o 
   7   5   0      346.58      355.36     12.51 o 
   8   5   0      275.00      275.34     14.42 o 
   9   5   0       11.51        6.10      5.73 o 
  -7   6   0        4.23        6.65      8.68 o 
  -6   6   0       59.99       57.98     15.24 o 
  -5   6   0      138.05      119.69      8.88 o 
  -4   6   0       90.54       89.56      5.54 o 
  -3   6   0      307.85      289.16      9.18 o 
  -2   6   0      136.15      136.93      6.07 o 
  -1   6   0      437.16      434.78     22.63 o 
   0   6   0     1439.05     1490.64     42.00 o 
   1   6   0       27.75       37.96      7.67 o 
   2   6   0      628.80      588.28     12.69 o 
   3   6   0      286.54      267.09      7.78 o 
   4   6   0       54.70       53.37      4.14 o 
   5   6   0       15.42       24.18      5.31 o 
   6   6   0        1.85        7.48      3.37 o 
   7   6   0      138.49      143.78      7.50 o 
   8   6   0      104.86       96.20     12.01 o 
   9   6   0        3.04       -0.37      5.91 o 
  -6   7   0       24.06       29.37     12.19 o 
  -5   7   0        1.22        1.13      5.17 o 
  -4   7   0       66.66       65.17     10.07 o 
  -3   7   0      259.46      254.12     14.90 o 
  -2   7   0      112.98      102.47      9.20 o 
  -1   7   0        2.72        2.75      3.62 o 
   0   7   0      593.57      651.41     32.79 o 
   1   7   0      275.11      302.04     15.18 o 
   2   7   0      152.96      153.57      9.60 o 
   3   7   0     1119.61     1098.96     24.56 o 
   4   7   0      125.23      124.34      6.13 o 
   5   7   0       39.99       42.11      4.44 o 
   6   7   0       75.33       88.08      6.13 o 
   7   7   0       17.11       15.29      7.52 o 
   8   7   0       46.10       25.86      8.87 o 
  -5   8   0       40.01       53.20     15.52 o 
  -4   8   0        7.99        6.46      4.78 o 
  -3   8   0        8.25       18.59      6.65 o 
  -2   8   0       70.96       78.89      8.99 o 
  -1   8   0       29.50       40.60      7.67 o 
   0   8   0       45.85       49.97     13.02 o 
   1   8   0      437.96      454.08     21.80 o 
   2   8   0        0.37        4.88      4.62 o 
   3   8   0      186.44      180.78     12.85 o 
   4   8   0      133.43      121.75     10.31 o 
   5   8   0        2.32        0.68      3.33 o 
   6   8   0      353.36      362.96     19.53 o 
   7   8   0       16.88       23.58      6.20 o 
  -4   9   0       53.20       50.61     17.18 o 
  -3   9   0       22.38       29.98     10.25 o 
  -2   9   0      185.64      204.03     21.06 o 
  -1   9   0       34.47       33.40      7.79 o 
   0   9   0        2.31        5.09      4.95 o 
   1   9   0       77.04       81.85      9.90 o 
   2   9   0      114.24      116.14     10.62 o 
   3   9   0       85.04       84.01      9.94 o 
   4   9   0       29.59       29.62      7.04 o 
   5   9   0        0.02        3.25      5.02 o 
   6   9   0      183.01      177.77     14.63 o 
  -2  10   0       95.21       94.86     15.24 o 
  -1  10   0      156.37      149.16     15.48 o 
   0  10   0        0.88       -5.80      5.84 o 
   1  10   0       80.16       70.12     10.27 o 
   2  10   0       13.11        4.94      5.59 o 
   3  10   0        0.44        0.51      4.42 o 
   4  10   0       94.27       94.08     10.56 o 
   5  10   0       25.14       21.20      7.65 o 
  -4 -10   1       77.96       87.54     10.67 o 
  -3 -10   1       33.02       33.26      7.36 o 
  -2 -10   1        1.41        3.35      5.07 o 
  -1 -10   1       60.51       50.95     11.82 o 
   0 -10   1       51.31       56.42      9.97 o 
   1 -10   1       67.57       63.21     10.73 o 
   2 -10   1       26.08       35.81      9.16 o 
  -6  -9   1      159.60      180.47     21.80 o 
  -5  -9   1       94.70       78.30      8.22 o 
  -4  -9   1        6.02       12.87      5.34 o 
  -3  -9   1      226.64      223.96     14.59 o 
  -2  -9   1       19.07       23.88      6.43 o 
  -1  -9   1        0.73       10.34      6.65 o 
   0  -9   1      134.76      135.76     14.41 o 
   1  -9   1        0.11        6.29     10.53 o 
   2  -9   1       43.12       46.29     11.36 o 
   3  -9   1       77.06       73.67      9.59 o 
   4  -9   1       93.09      100.49     19.58 o 
  -7  -8   1        7.36       12.38      8.31 o 
  -6  -8   1      113.66      101.08     10.03 o 
  -5  -8   1      229.16      216.23     13.39 o 
  -4  -8   1        0.29        4.53      3.64 o 
  -3  -8   1      310.49      322.31     16.78 o 
  -2  -8   1      531.12      502.44     23.12 o 
  -1  -8   1        1.67        1.29      3.91 o 
   0  -8   1       31.73       41.82      6.89 o 
   1  -8   1       20.03       37.69     10.90 o 
   2  -8   1       55.18       64.51     11.18 o 
   3  -8   1       82.61       84.52     10.22 o 
   4  -8   1        9.42       11.09      5.50 o 
   5  -8   1      144.63      146.85     23.83 o 
  -8  -7   1       58.21       52.83     11.45 o 
  -7  -7   1       31.18       32.53      6.13 o 
  -6  -7   1        7.88        7.13      3.24 o 
  -5  -7   1      438.54      443.99     20.49 o 
  -4  -7   1       15.89       22.69      3.18 o 
  -3  -7   1      119.06      101.82      7.35 o 
  -2  -7   1     1476.62     1337.31     63.71 o 
  -1  -7   1        0.60        0.68      3.97 o 
   0  -7   1      149.09      141.17      8.74 o 
   1  -7   1      121.17      122.43      9.50 o 
   2  -7   1       32.56       38.36      9.05 o 
   3  -7   1      383.80      388.29     19.35 o 
   4  -7   1        1.49        4.12      3.31 o 
   5  -7   1        7.38       10.16      8.68 o 
   6  -7   1      160.13      152.21     21.98 o 
  -8  -6   1       31.65       28.03      6.12 o 
  -7  -6   1       63.79       69.93      5.24 o 
  -6  -6   1       93.90      122.21     14.48 o 
  -5  -6   1      204.76      233.38      9.35 o 
  -4  -6   1      162.98      171.38      7.89 o 
  -3  -6   1        0.78        5.31      3.20 o 
  -2  -6   1      644.54      646.59     14.83 o 
  -1  -6   1       86.57       83.16      3.82 o 
   0  -6   1      529.98      466.39     11.10 o 
   1  -6   1      761.34      762.56     32.34 o 
   2  -6   1      208.21      215.43      8.01 o 
   3  -6   1      251.46      252.50      9.17 o 
   4  -6   1      108.19      115.72      5.94 o 
   5  -6   1        0.13       -0.24      2.02 o 
   6  -6   1      151.43      137.48     12.10 o 
   7  -6   1       42.09       54.12     14.22 o 
  -8  -5   1        7.77        9.38      5.39 o 
  -7  -5   1      263.05      249.86      9.95 o 
  -6  -5   1       83.55       82.01      7.23 o 
  -5  -5   1       20.66       30.02      3.64 o 
  -4  -5   1       61.44       72.60      6.18 o 
  -3  -5   1      582.37      522.78     25.82 o 
  -2  -5   1      360.91      359.00      9.17 o 
  -1  -5   1      207.84      211.45      7.00 o 
   0  -5   1       10.05        6.92      1.67 o 
   1  -5   1     1287.21     1350.04     25.26 o 
   2  -5   1      895.98      894.51     19.34 o 
   3  -5   1        0.50        4.68      4.50 o 
   4  -5   1      273.69      274.33     10.72 o 
   5  -5   1      126.54      126.30      8.21 o 
   6  -5   1        5.39        2.89      3.28 o 
   7  -5   1       70.95       81.96      9.28 o 
   8  -5   1        0.19        1.48      7.20 o 
  -9  -4   1       64.25       46.55     11.64 o 
  -8  -4   1       50.44       54.22      6.57 o 
  -7  -4   1      339.63      339.64     11.91 o 
  -6  -4   1      560.92      574.81     34.93 o 
  -5  -4   1        1.24       -0.29      1.79 o 
  -4  -4   1      500.00      496.40     14.57 o 
  -3  -4   1      174.30      159.18      7.65 o 
  -2  -4   1      224.83      199.51      5.10 o 
  -1  -4   1      575.21      506.29      9.67 o 
   0  -4   1      476.31      451.81      9.00 o 
   1  -4   1     1046.93     1079.79     18.68 o 
   2  -4   1     1723.99     1865.22     34.55 o 
   3  -4   1      123.46      131.26      4.91 o 
   4  -4   1      262.31      280.24     11.27 o 
   5  -4   1      822.30      776.43     20.97 o 
   6  -4   1        0.48       -0.18      3.88 o 
   7  -4   1        4.47        5.15      4.57 o 
   8  -4   1       35.04       31.14      7.28 o 
  -9  -3   1       25.80       24.01      7.94 o 
  -8  -3   1      419.64      414.78     17.97 o 
  -7  -3   1       78.64       73.64      4.61 o 
  -6  -3   1      501.12      555.15     14.36 o 
  -5  -3   1      201.20      210.22      6.74 o 
  -4  -3   1      767.14      990.21    146.93 o 
  -3  -3   1     4248.24     4270.10    102.38 o 
  -2  -3   1       19.29       26.93      1.83 o 
  -1  -3   1      536.14      499.12      8.69 o 
   0  -3   1      435.98      404.30     13.40 o 
   1  -3   1      457.56      479.87      8.73 o 
   2  -3   1     2108.36     2045.44     29.05 o 
   3  -3   1      188.57      197.19      7.41 o 
   4  -3   1     1550.07     1580.41     27.42 o 
   5  -3   1      943.74      956.10     19.62 o 
   6  -3   1       13.10       16.51      4.21 o 
   7  -3   1      197.00      196.15     12.67 o 
   8  -3   1       42.82       44.28     17.09 o 
   9  -3   1        6.84        3.42      5.22 o 
  -9  -2   1       18.80       27.94      5.73 o 
  -8  -2   1      171.02      181.28     10.02 o 
  -7  -2   1       44.16       45.09      3.71 o 
  -6  -2   1      382.84      386.52     19.18 o 
  -5  -2   1      202.42      161.45      7.71 o 
  -4  -2   1       47.75       48.52      2.95 o 
  -3  -2   1     6912.44     6035.21    405.52 o 
  -2  -2   1     1258.50     1330.27     34.17 o 
  -1  -2   1     1168.73     1320.58     32.23 o 
   0  -2   1     4965.48     4800.66     73.06 o 
   1  -2   1      162.34      174.31      4.56 o 
   2  -2   1      313.19      287.76      6.93 o 
   3  -2   1      278.22      235.88      7.75 o 
   4  -2   1      167.75      173.24      4.37 o 
   5  -2   1     1133.85     1088.89     29.66 o 
   6  -2   1      364.79      348.59     14.35 o 
   7  -2   1      420.70      403.52     17.54 o 
   8  -2   1      150.71      153.00     11.88 o 
   9  -2   1       30.87       38.86      8.29 o 
  -9  -1   1        4.18        3.87      3.96 o 
  -8  -1   1       76.68       84.48      7.76 o 
  -7  -1   1        1.70        4.72      1.91 o 
  -6  -1   1      163.81      151.62      6.78 o 
  -5  -1   1      885.73      988.00     18.32 o 
  -4  -1   1      184.81      187.89      4.67 o 
  -3  -1   1     1360.73     1407.09     24.10 o 
  -2  -1   1      996.07      964.97     15.15 o 
  -1  -1   1        0.24        5.35      0.88 o 
   0  -1   1      403.00      411.20      7.96 o 
   1  -1   1     2175.02     2037.01     78.87 o 
   2  -1   1      449.06      486.16      5.83 o 
   3  -1   1      791.53      737.45      9.30 o 
   4  -1   1        2.68        4.32      0.81 o 
   5  -1   1      476.73      448.70     24.16 o 
   6  -1   1      694.07      694.83     21.97 o 
   7  -1   1        5.21        6.71      3.65 o 
   8  -1   1      127.17      126.76      9.85 o 
   9  -1   1      106.47      105.96     10.84 o 
  -9   0   1       36.64       36.09      6.61 o 
  -8   0   1      229.71      227.69     14.41 o 
  -7   0   1        8.06        7.67      2.49 o 
  -6   0   1        4.92        7.34      2.38 o 
  -5   0   1     1325.49     1330.51     23.18 o 
  -4   0   1     1439.08     1579.87     31.95 o 
  -3   0   1       32.18       28.67      1.57 o 
  -2   0   1      543.51      559.45     31.68 o 
  -1   0   1     1450.47     1474.79     18.56 o 
   1   0   1      612.14      635.37      7.89 o 
   2   0   1        9.11       13.67      1.29 o 
   3   0   1      842.15      771.65     22.23 o 
   4   0   1     1374.62     1308.01     15.33 o 
   5   0   1        7.98       33.94     12.28 o 
   6   0   1      933.54      927.54     26.98 o 
   7   0   1       99.75       89.45      7.05 o 
   8   0   1       56.77       44.56      6.33 o 
   9   0   1      162.10      153.28     12.28 o 
  -9   1   1      104.85       93.44     10.51 o 
  -8   1   1       60.14       61.73      7.71 o 
  -7   1   1      434.39      428.28     17.43 o 
  -6   1   1      108.91      101.79      4.95 o 
  -5   1   1      411.16      390.53      8.81 o 
  -4   1   1     1396.89     1324.36     21.62 o 
  -3   1   1      399.02      393.28      9.39 o 
  -2   1   1     1280.24     1293.25     15.48 o 
  -1   1   1     3452.28     3540.00     38.86 o 
   0   1   1       31.69       46.78      0.69 o 
   1   1   1     5785.13     5973.78     55.11 o 
   2   1   1      174.29      197.23      7.89 o 
   3   1   1      888.40      940.19     11.53 o 
   4   1   1     5119.90     5036.87     55.86 o 
   5   1   1       15.10       10.64      5.12 o 
   6   1   1        3.22        8.06      3.02 o 
   7   1   1      413.69      404.84     16.20 o 
   8   1   1       40.70       46.23      6.63 o 
   9   1   1      392.38      404.79     46.09 o 
  10   1   1       15.51       15.05      6.27 o 
  -9   2   1      103.14       89.35     10.05 o 
  -8   2   1       10.56        3.75      3.85 o 
  -7   2   1      125.23      124.98      9.36 o 
  -6   2   1      530.86      508.91     23.77 o 
  -5   2   1      235.30      227.81      6.90 o 
  -4   2   1      797.36      793.41     19.66 o 
  -3   2   1      828.55      840.53     14.04 o 
  -2   2   1      681.72      680.06     10.28 o 
  -1   2   1        5.41        6.89      0.77 o 
   0   2   1      419.45      422.25      9.97 o 
   1   2   1     9391.42     9271.77     71.85 o 
   2   2   1      529.45      543.22     15.79 o 
   3   2   1       59.17       54.99      2.99 o 
   4   2   1     2982.48     3252.99     67.42 o 
   5   2   1      571.85      628.94     15.49 o 
   6   2   1       17.48       21.31      2.80 o 
   7   2   1        8.12       14.00      4.24 o 
   8   2   1       51.80       49.55      6.76 o 
   9   2   1      160.35      150.36     11.35 o 
  10   2   1       24.21       21.34      6.98 o 
  -8   3   1       86.96       81.82      9.40 o 
  -7   3   1       62.52       56.88      7.11 o 
  -6   3   1      365.88      390.13     12.23 o 
  -5   3   1        0.61        3.28      3.52 o 
  -4   3   1      350.65      354.83      9.16 o 
  -3   3   1      494.83      484.62     10.13 o 
  -2   3   1        1.39        4.17      1.11 o 
  -1   3   1     1475.68     1463.80     17.71 o 
   0   3   1      679.00      643.86     13.53 o 
   1   3   1     1805.81     1710.10     48.03 o 
   2   3   1     3630.68     3807.48     46.64 o 
   3   3   1      180.70      167.46      4.26 o 
   4   3   1      821.67      797.14     18.23 o 
   5   3   1      827.61      905.47     20.95 o 
   6   3   1        0.34        2.34      2.50 o 
   7   3   1       48.88       54.03      4.46 o 
   8   3   1       71.92       72.83      7.76 o 
   9   3   1       12.29       15.26      6.65 o 
  10   3   1        3.24        6.30      5.41 o 
  -8   4   1      100.17      101.24     11.16 o 
  -7   4   1       19.04       14.66      7.85 o 
  -6   4   1      248.79      264.43     13.79 o 
  -5   4   1      691.70      726.30     18.44 o 
  -4   4   1       91.33       87.24      4.45 o 
  -3   4   1       78.31       73.09      3.98 o 
  -2   4   1       81.02       83.95      3.28 o 
  -1   4   1     1050.79     1158.42     47.49 o 
   0   4   1     1606.42     1510.79     44.70 o 
   1   4   1      126.67      123.74      5.72 o 
   2   4   1      866.91      861.60     13.36 o 
   3   4   1     1048.92     1189.65     39.55 o 
   4   4   1      622.36      638.63     13.41 o 
   5   4   1      601.99      569.28     13.08 o 
   6   4   1      219.84      223.15      7.47 o 
   7   4   1      383.33      345.00     10.93 o 
   8   4   1      139.74      145.45     13.12 o 
   9   4   1        2.46        3.72      4.12 o 
  -7   5   1       16.57       10.45      5.19 o 
  -6   5   1       60.98       56.55      4.63 o 
  -5   5   1      408.85      411.90     20.90 o 
  -4   5   1      126.71      120.46      5.51 o 
  -3   5   1      109.16      108.29      4.60 o 
  -2   5   1      675.01      662.71     26.88 o 
  -1   5   1      480.60      475.01     10.43 o 
   0   5   1      952.73      892.09     24.16 o 
   1   5   1      569.69      589.41     17.61 o 
   2   5   1       26.60       30.22      1.82 o 
   3   5   1     1998.37     2137.53     35.43 o 
   4   5   1       21.17       30.49      2.74 o 
   5   5   1      105.61      103.49      4.95 o 
   6   5   1      442.36      604.74    146.02 o 
   7   5   1       97.88      104.13      6.61 o 
   8   5   1      342.77      333.57     16.52 o 
   9   5   1       32.62       20.28      5.45 o 
  -7   6   1        6.31       -5.73      8.50 o 
  -6   6   1        8.41       10.53      8.68 o 
  -5   6   1      327.11      291.72     10.73 o 
  -4   6   1       12.43       16.85      2.86 o 
  -3   6   1       56.18       53.23      3.80 o 
  -2   6   1      683.95      750.90     70.75 o 
  -1   6   1       64.26       68.53      6.94 o 
   0   6   1      517.63      552.15     19.60 o 
   1   6   1       76.85       64.43      8.22 o 
   2   6   1       79.65       85.47      6.38 o 
   3   6   1     1037.33      940.44     26.78 o 
   4   6   1      133.54      142.85      8.48 o 
   5   6   1       67.84       69.78      6.42 o 
   6   6   1      410.45      409.56     13.46 o 
   7   6   1        2.03        1.67      2.39 o 
   8   6   1      117.73      119.78      9.67 o 
   9   6   1       82.59       75.07     12.10 o 
  -6   7   1        8.26        9.79      5.54 o 
  -5   7   1       95.22       88.80     15.89 o 
  -4   7   1      228.82      233.69     14.34 o 
  -3   7   1       29.24       31.13      6.56 o 
  -2   7   1      360.98      382.39     18.01 o 
  -1   7   1      260.57      255.75     14.29 o 
   0   7   1      118.94      109.03     10.90 o 
   1   7   1      172.20      178.77     12.56 o 
   2   7   1       12.62       12.12      4.57 o 
   3   7   1      663.13      646.15     25.77 o 
   4   7   1       46.59       39.96      5.53 o 
   5   7   1       24.25       28.31      5.62 o 
   6   7   1      171.49      166.47      8.55 o 
   7   7   1       75.57       90.46     13.57 o 
   8   7   1        7.74        4.05      4.49 o 
  -5   8   1       13.85        4.80     10.53 o 
  -4   8   1      109.48      117.81     11.45 o 
  -3   8   1       65.48       65.14      8.38 o 
  -2   8   1      152.80      148.73     12.50 o 
  -1   8   1      128.66      145.25     11.98 o 
   0   8   1       76.72       73.60      8.78 o 
   1   8   1      487.33      483.15     24.66 o 
   2   8   1       85.68       93.09      9.22 o 
   3   8   1        0.51       13.13      9.05 o 
   4   8   1      158.05      164.10     12.00 o 
   5   8   1        3.72        1.46      3.72 o 
   6   8   1      126.68      135.43     11.55 o 
   7   8   1       71.85       76.79      9.12 o 
  -4   9   1        0.83        4.13      5.50 o 
  -3   9   1       58.15       63.09      9.36 o 
  -2   9   1       60.65       53.50      9.56 o 
  -1   9   1       34.37       38.89      8.40 o 
   0   9   1      121.82      111.90     11.78 o 
   1   9   1       91.02       89.75      9.91 o 
   2   9   1      270.66      254.37     15.03 o 
   3   9   1        6.20        8.72      5.37 o 
   4   9   1       53.95       52.41      8.33 o 
   5   9   1      150.46      163.91     13.83 o 
   6   9   1        0.44        3.37      4.64 o 
   7   9   1       15.19        8.43      5.73 o 
  -2  10   1        6.25       14.25      7.01 o 
  -1  10   1       42.60       49.32     14.78 o 
   0  10   1       14.74       20.50     12.56 o 
   1  10   1        9.55       13.85     11.27 o 
   2  10   1      192.31      192.85     24.94 o 
   3  10   1       44.31       45.44     14.22 o 
   4  10   1       24.74       14.41      9.79 o 
   5  10   1      140.94      139.91     13.30 o 
  -3 -10   2        7.53       12.67      6.44 o 
  -2 -10   2        4.56        4.00      5.44 o 
  -1 -10   2       37.41       30.59      8.09 o 
   0 -10   2       91.18       98.55     13.01 o 
   1 -10   2        2.96        9.96      7.94 o 
  -5  -9   2      171.90      172.16     20.69 o 
  -4  -9   2       11.25        7.74      7.67 o 
  -3  -9   2        8.57       13.95      5.36 o 
  -2  -9   2      106.40      105.86     10.89 o 
  -1  -9   2       13.54       22.16      8.59 o 
   0  -9   2      136.70      150.58     13.66 o 
   1  -9   2       49.79       47.14      8.58 o 
   2  -9   2       22.00       32.00     14.69 o 
   3  -9   2      137.96      128.99     12.54 o 
  -7  -8   2       70.11       67.61     13.67 o 
  -6  -8   2       33.89       35.28     10.34 o 
  -5  -8   2       81.65       79.23      6.10 o 
  -4  -8   2       16.21       20.97      4.24 o 
  -3  -8   2       73.43       61.02      8.96 o 
  -2  -8   2      286.43      290.94     16.49 o 
  -1  -8   2      103.22      105.01     10.26 o 
   0  -8   2        1.16        4.50      4.70 o 
   1  -8   2      347.49      338.32     18.85 o 
   2  -8   2       51.59       36.58      6.63 o 
   3  -8   2       41.93       49.47      8.19 o 
   4  -8   2      157.20      174.58     14.27 o 
   5  -8   2       15.46       21.98     10.53 o 
  -7  -7   2      108.72      103.24      9.96 o 
  -6  -7   2      167.81      180.28     12.27 o 
  -5  -7   2       74.67       69.01      5.55 o 
  -4  -7   2       21.90       24.38      3.20 o 
  -3  -7   2       44.13       46.78      4.26 o 
  -2  -7   2      721.76      699.19     18.15 o 
  -1  -7   2       97.58      101.79      6.83 o 
   0  -7   2       31.95       31.56      4.39 o 
   1  -7   2      193.04      185.24     10.15 o 
   2  -7   2      259.14      250.41     18.49 o 
   3  -7   2        3.19       11.66     10.62 o 
   4  -7   2       82.51       89.25      8.28 o 
   5  -7   2       11.44       28.82     10.71 o 
   6  -7   2      119.18      109.17     19.40 o 
  -8  -6   2        3.16        2.37      4.16 o 
  -7  -6   2      106.02      106.90     20.69 o 
  -6  -6   2      366.12      425.21     42.01 o 
  -5  -6   2       46.57       40.95      4.17 o 
  -4  -6   2      767.79      767.18     40.88 o 
  -3  -6   2      222.08      236.15      8.45 o 
  -2  -6   2      103.28      104.73      5.74 o 
  -1  -6   2     1188.66     1218.13     26.01 o 
   0  -6   2       19.62       18.76      3.81 o 
   1  -6   2      213.12      215.40     12.72 o 
   2  -6   2      537.22      581.74     18.93 o 
   3  -6   2       52.43       54.36      4.80 o 
   4  -6   2        2.30        5.32      3.39 o 
   5  -6   2       20.61       21.37      3.90 o 
   6  -6   2       60.92       66.79      8.10 o 
   7  -6   2      197.80      183.06     23.27 o 
  -8  -5   2       37.08       40.49      9.79 o 
  -7  -5   2       43.78       49.04      4.71 o 
  -6  -5   2       80.94       99.66      5.48 o 
  -5  -5   2       52.85       50.87      3.65 o 
  -4  -5   2      426.14      443.36     22.39 o 
  -3  -5   2      869.83      912.54     20.06 o 
  -2  -5   2        0.99       -1.25      1.64 o 
  -1  -5   2     2687.56     2750.07     47.87 o 
   0  -5   2      700.68      719.17     16.97 o 
   1  -5   2        4.30       -3.88      3.88 o 
   2  -5   2      447.62      425.04     12.12 o 
   3  -5   2      195.23      192.21      7.50 o 
   4  -5   2      434.67      434.12     12.82 o 
   5  -5   2        4.80        6.35      4.25 o 
   6  -5   2       19.96       21.59      6.65 o 
   7  -5   2      161.89      162.95     12.53 o 
   8  -5   2       15.27       20.41     10.62 o 
  -9  -4   2       21.55       23.27     10.34 o 
  -8  -4   2      141.61      121.36     11.18 o 
  -7  -4   2        0.04        5.86      3.17 o 
  -6  -4   2       60.13       57.52      5.08 o 
  -5  -4   2       39.78       49.21     13.76 o 
  -4  -4   2        4.89        2.89      2.39 o 
  -3  -4   2      447.66      392.46     18.84 o 
  -2  -4   2      137.97      148.46      4.81 o 
  -1  -4   2      179.01      147.95      4.61 o 
   0  -4   2     2502.77     2644.15     62.32 o 
   1  -4   2        0.49        0.07      1.44 o 
   2  -4   2      823.65      844.52     17.13 o 
   3  -4   2      511.79      501.15     12.30 o 
   4  -4   2       40.12       44.36      3.06 o 
   5  -4   2      262.40      252.16      9.27 o 
   6  -4   2      255.63      260.71     14.01 o 
   7  -4   2       32.67       31.96      6.05 o 
   8  -4   2       40.20       28.74      7.50 o 
  -9  -3   2        5.98        3.51      7.02 o 
  -8  -3   2      428.30      427.66     18.15 o 
  -7  -3   2      198.83      220.70      9.09 o 
  -6  -3   2      172.33      147.88     17.04 o 
  -5  -3   2      349.16      398.10     14.07 o 
  -4  -3   2       33.90       35.16      2.86 o 
  -3  -3   2      574.29      511.77     18.13 o 
  -2  -3   2     1143.82     1037.55     23.90 o 
  -1  -3   2      263.22      267.52      7.64 o 
   0  -3   2       67.41       41.81      2.76 o 
   1  -3   2      697.02      702.98     12.69 o 
   2  -3   2     1409.81     1475.79     23.39 o 
   3  -3   2     2258.05     2174.85     60.31 o 
   4  -3   2        1.12        0.48      1.02 o 
   5  -3   2      544.27      487.57     19.27 o 
   6  -3   2      387.08      370.08     16.52 o 
   7  -3   2        0.04       -0.39      3.20 o 
   8  -3   2       47.63       40.92      7.84 o 
   9  -3   2       97.90       87.68     11.69 o 
  -9  -2   2        4.30        7.39      6.28 o 
  -8  -2   2      219.98      245.37     13.11 o 
  -7  -2   2      520.73      484.24     17.18 o 
  -6  -2   2       20.81       24.83      3.33 o 
  -5  -2   2      643.63      677.18     19.78 o 
  -4  -2   2      890.38      953.49     30.79 o 
  -3  -2   2     1194.59     1231.95     18.67 o 
  -2  -2   2     1754.65     1701.90     47.62 o 
  -1  -2   2      102.47       99.83      2.61 o 
   0  -2   2      330.27      307.12      5.40 o 
   1  -2   2     5724.28     5812.35     65.43 o 
   2  -2   2        1.95        0.00      0.74 o 
   3  -2   2      685.40      701.03     19.24 o 
   4  -2   2      749.65      772.98     14.52 o 
   5  -2   2      411.94      409.17     17.09 o 
   6  -2   2     1301.22     1270.95     38.00 o 
   7  -2   2        4.59       -3.72      3.72 o 
   8  -2   2       76.11       82.39      9.40 o 
   9  -2   2      115.57      107.62     10.99 o 
  -9  -1   2       29.44       29.00     10.53 o 
  -8  -1   2       12.93       15.47      9.88 o 
  -7  -1   2      615.70      571.68     16.55 o 
  -6  -1   2       64.88       69.42      4.91 o 
  -5  -1   2      402.39      389.39     13.76 o 
  -4  -1   2      432.74      435.12     12.03 o 
  -3  -1   2       95.36       94.65      2.89 o 
  -2  -1   2     3054.67     3107.15     31.16 o 
  -1  -1   2     1590.12     1847.22     56.45 o 
   0  -1   2      600.86      584.01      9.20 o 
   1  -1   2    10551.41    10017.12    114.88 o 
   2  -1   2      255.63      245.42      3.85 o 
   3  -1   2      530.55      647.82      7.88 o 
   4  -1   2     1968.40     2046.98     43.27 o 
   5  -1   2        0.01        2.77      3.51 o 
   6  -1   2      431.90      434.44     16.78 o 
   7  -1   2      283.52      279.95     13.83 o 
   8  -1   2       47.77       49.45      7.02 o 
   9  -1   2      219.19      237.07     15.34 o 
  -9   0   2       73.98       64.84     13.85 o 
  -8   0   2       43.10       37.42      5.82 o 
  -7   0   2      119.05      107.14      5.17 o 
  -6   0   2      783.79      733.58     16.72 o 
  -5   0   2       51.97       55.98      3.18 o 
  -4   0   2      943.87      887.18     44.85 o 
  -3   0   2      308.03      264.51     10.90 o 
  -2   0   2     2385.03     2471.01     38.18 o 
  -1   0   2      121.48      148.47      3.35 o 
   0   0   2       42.47       47.16      3.17 o 
   1   0   2     3340.75     3397.19     49.38 o 
   2   0   2      228.41      261.48      4.24 o 
   3   0   2       95.41      105.01      8.77 o 
   4   0   2      787.49      683.00     25.95 o 
   5   0   2      485.49      521.37     16.26 o 
   6   0   2       98.22      105.33      7.39 o 
   7   0   2      162.41      172.89     11.08 o 
   8   0   2       20.44       26.13      9.14 o 
   9   0   2      132.61      132.20     11.04 o 
  -9   1   2       77.46       69.09     14.78 o 
  -8   1   2       42.03       45.68      5.89 o 
  -7   1   2      103.62       98.66      7.57 o 
  -6   1   2       58.25       64.25      4.36 o 
  -5   1   2       95.22       90.47      5.02 o 
  -4   1   2     1731.79     1736.95     34.56 o 
  -3   1   2     1854.61     1955.09     36.36 o 
  -2   1   2       38.86       58.58      3.14 o 
  -1   1   2    13816.63    15141.51    173.72 o 
   0   1   2     2478.58     2704.65     31.57 o 
   1   1   2       58.32       59.57      5.03 o 
   2   1   2       12.44       20.42      2.11 o 
   3   1   2       26.83       42.81      4.53 o 
   4   1   2     1148.30      996.12     55.10 o 
   5   1   2      162.38      140.44      7.04 o 
   6   1   2       46.79       65.08      6.07 o 
   7   1   2      404.72      398.39     19.58 o 
   8   1   2      122.86      119.07      9.67 o 
   9   1   2       59.89       53.02      8.35 o 
  10   1   2      107.00      113.21     12.40 o 
  -9   2   2       31.70       22.91     10.90 o 
  -8   2   2      238.12      232.32     14.93 o 
  -7   2   2        4.35        3.81      2.13 o 
  -6   2   2       20.39       20.25      2.59 o 
  -5   2   2       48.91       60.08      7.57 o 
  -4   2   2     1566.09     1576.92     28.50 o 
  -3   2   2     1042.55     1119.51     22.09 o 
  -2   2   2     1025.59     1097.96     16.63 o 
  -1   2   2     1471.96     1553.71     28.54 o 
   0   2   2    21725.89    22204.71    190.79 o 
   1   2   2       64.37       61.37      2.32 o 
   2   2   2     2112.41     2094.74     23.99 o 
   3   2   2     1898.82     1895.89     23.87 o 
   4   2   2      333.65      349.71      6.50 o 
   5   2   2      287.48      255.52     15.01 o 
   6   2   2        1.99        6.05      2.68 o 
   7   2   2      414.44      411.36     21.61 o 
   8   2   2      530.91      559.35     24.55 o 
   9   2   2        0.22        4.00      4.50 o 
  10   2   2       75.82       74.48      9.32 o 
  -8   3   2      249.06      256.26     16.69 o 
  -7   3   2       22.59       22.24      5.61 o 
  -6   3   2       18.32       23.74      4.89 o 
  -5   3   2      113.23      114.13      5.53 o 
  -4   3   2      173.59      178.14      6.14 o 
  -3   3   2      289.25      254.45      6.54 o 
  -2   3   2      347.20      379.10     10.63 o 
  -1   3   2     1004.12     1001.87     21.32 o 
   0   3   2     2487.99     2386.87     29.76 o 
   1   3   2     1289.58     1382.64     15.90 o 
   2   3   2      141.14      122.86      4.05 o 
   3   3   2     2189.21     2378.90     33.06 o 
   4   3   2       37.11       34.49      2.30 o 
   5   3   2     1519.99     1595.40     33.75 o 
   6   3   2      101.90      105.99      6.17 o 
   7   3   2       12.24       14.08      4.24 o 
   8   3   2      359.00      361.64     23.55 o 
   9   3   2       74.81       74.50      9.19 o 
  10   3   2       24.98       24.48      7.12 o 
  -8   4   2      141.23      121.59     12.07 o 
  -7   4   2       49.36       53.75      7.28 o 
  -6   4   2       69.72       76.03      6.68 o 
  -5   4   2      814.50      818.94     21.08 o 
  -4   4   2        1.17        2.17      1.95 o 
  -3   4   2       82.01       81.00      5.03 o 
  -2   4   2      329.34      333.67      7.50 o 
  -1   4   2       45.64       50.74      3.10 o 
   0   4   2     1140.67     1121.08     25.72 o 
   1   4   2      497.61      432.21     21.43 o 
   2   4   2        2.96        3.22      1.24 o 
   3   4   2      765.40      764.61     26.78 o 
   4   4   2       12.30       15.28      2.97 o 
   5   4   2      296.50      294.26     13.76 o 
   6   4   2      944.85      959.25     21.06 o 
   7   4   2       16.46       15.25      2.85 o 
   8   4   2       65.27       71.33      7.86 o 
   9   4   2       77.39       91.15      9.57 o 
  -7   5   2      146.32      149.46     12.20 o 
  -6   5   2        0.39        1.90      2.93 o 
  -5   5   2      376.12      367.56     20.41 o 
  -4   5   2      346.93      314.61      9.96 o 
  -3   5   2       50.76       49.77      3.24 o 
  -2   5   2      749.13      723.05     35.78 o 
  -1   5   2      278.01      287.85     11.94 o 
   0   5   2      167.32      159.43      8.21 o 
   1   5   2       64.90       64.79      5.22 o 
   2   5   2      247.11      237.16      7.74 o 
   3   5   2     1727.06     1844.82     30.62 o 
   4   5   2      655.08      627.53     26.78 o 
   5   5   2        3.42        3.01      2.10 o 
   6   5   2      318.74      359.54     54.18 o 
   7   5   2      136.29      127.58      6.21 o 
   8   5   2       45.00       58.02      7.34 o 
   9   5   2       79.78       79.98     13.67 o 
  -7   6   2       22.30       33.99     12.56 o 
  -6   6   2       84.47       87.56     16.07 o 
  -5   6   2       50.96       50.31      4.31 o 
  -4   6   2      295.84      290.48     10.08 o 
  -3   6   2      183.90      171.94     13.81 o 
  -2   6   2      459.20      443.88     18.45 o 
  -1   6   2      238.09      256.49     12.09 o 
   0   6   2        1.37        8.46      5.26 o 
   1   6   2      164.44      170.52      9.54 o 
   2   6   2        8.40       22.57      8.96 o 
   3   6   2      272.02      227.80      6.16 o 
   4   6   2     1213.83     1269.12     38.12 o 
   5   6   2      224.14      221.86      8.00 o 
   6   6   2       95.66      114.43      6.29 o 
   7   6   2      502.61      608.47     89.17 o 
   8   6   2        0.06       -0.65      6.93 o 
   9   6   2       21.65       21.55      6.46 o 
  -6   7   2       48.55       57.26     16.62 o 
  -5   7   2       26.05       25.29      7.94 o 
  -4   7   2      147.55      164.38     24.38 o 
  -3   7   2      350.54      367.14     21.34 o 
  -2   7   2       14.49       14.19      5.16 o 
  -1   7   2      477.87      457.69     20.86 o 
   0   7   2       15.73       11.47      6.10 o 
   1   7   2      240.70      235.82     17.36 o 
   2   7   2      126.20      130.82      9.27 o 
   3   7   2       53.97       51.35      8.96 o 
   4   7   2      270.84      251.91     12.46 o 
   5   7   2       23.80       30.41      4.64 o 
   6   7   2       11.58       18.16      3.76 o 
   7   7   2      402.36      420.95     16.04 o 
   8   7   2       38.64       46.26     12.01 o 
  -5   8   2        8.54       37.13     16.44 o 
  -4   8   2       96.09      127.53     12.02 o 
  -3   8   2      146.98      143.29     16.72 o 
  -2   8   2        4.41        0.24      8.40 o 
  -1   8   2      263.45      279.63     16.54 o 
   0   8   2      484.12      505.69     24.59 o 
   1   8   2       22.52       18.68      5.54 o 
   2   8   2      280.41      260.38     14.74 o 
   3   8   2       36.92       50.41      7.10 o 
   4   8   2      173.81      184.30     11.80 o 
   5   8   2       25.59       29.42      5.87 o 
   6   8   2        2.65       -0.37      3.55 o 
   7   8   2      149.92      146.44     11.45 o 
   8   8   2       21.16       29.00     17.55 o 
  -4   9   2        3.44        3.77      4.92 o 
  -3   9   2       53.72       54.62      9.26 o 
  -2   9   2        0.58       -1.40      4.61 o 
  -1   9   2       76.91       84.45     10.78 o 
   0   9   2      307.52      330.59     20.85 o 
   1   9   2       52.43       44.52      7.88 o 
   2   9   2      105.34      110.64     11.05 o 
   3   9   2      120.95      132.28     11.54 o 
   4   9   2        1.51       -3.25      4.48 o 
   5   9   2      144.55      145.47     12.09 o 
   6   9   2       14.34       22.48      6.78 o 
   7   9   2       20.39       19.32      7.76 o 
  -2  10   2       20.08       23.66      8.29 o 
  -1  10   2        4.96        4.77      5.95 o 
   0  10   2        8.83       12.77      6.63 o 
   1  10   2      118.27      121.01     13.09 o 
   2  10   2       99.48       92.69     11.48 o 
   3  10   2       46.98       56.76      9.19 o 
   4  10   2       44.71       33.85      7.94 o 
   5  10   2       27.69       39.88      8.61 o 
   2  11   2        0.28        3.12      5.86 o 
  -2 -10   3       63.46       61.14     14.04 o 
  -1 -10   3       30.30       34.97      9.04 o 
   0 -10   3       14.67       14.71      7.76 o 
  -5  -9   3       62.31       61.14     14.22 o 
  -4  -9   3       54.26       59.66     12.75 o 
  -3  -9   3        3.09       -4.06      6.65 o 
  -2  -9   3      160.31      147.39     14.96 o 
  -1  -9   3      130.11      136.94     22.07 o 
   0  -9   3       26.81       33.46      8.07 o 
   1  -9   3       56.91       66.18      9.93 o 
   2  -9   3        1.83        7.46      5.34 o 
   3  -9   3       30.89       32.31      7.20 o 
  -6  -8   3       65.12       78.88     14.59 o 
  -5  -8   3        2.21        2.36      3.69 o 
  -4  -8   3      231.54      199.92     26.14 o 
  -3  -8   3        0.50        3.85      2.33 o 
  -2  -8   3        1.06        2.07      3.85 o 
  -1  -8   3      261.93      262.31     15.78 o 
   0  -8   3        3.53        4.20      9.61 o 
   1  -8   3      157.44      159.26     13.39 o 
   2  -8   3       63.66       59.78      8.13 o 
   3  -8   3       61.56       64.55     12.10 o 
   4  -8   3      171.89      184.17     25.12 o 
   5  -8   3       24.09        7.76      5.73 o 
  -7  -7   3       31.31       36.40      7.84 o 
  -6  -7   3      169.31      188.43     13.28 o 
  -5  -7   3       50.11       47.29      9.05 o 
  -4  -7   3      199.91      218.21      9.90 o 
  -3  -7   3      305.18      291.34     12.23 o 
  -2  -7   3       50.25       50.64      4.43 o 
  -1  -7   3       54.27       53.24      4.45 o 
   0  -7   3       13.68       13.37      3.01 o 
   1  -7   3       21.41       25.62      3.88 o 
   2  -7   3      229.05      234.87     11.65 o 
   3  -7   3       94.65       88.35      7.88 o 
   4  -7   3      262.62      249.90     13.63 o 
   5  -7   3       88.60       90.51     16.99 o 
   6  -7   3        1.21       14.78     10.34 o 
  -7  -6   3        9.86        1.23      4.90 o 
  -6  -6   3      353.53      366.25     18.86 o 
  -5  -6   3      204.41      173.38      9.33 o 
  -4  -6   3       57.29       57.85      6.12 o 
  -3  -6   3      482.07      481.40     13.26 o 
  -2  -6   3      327.96      313.00     10.18 o 
  -1  -6   3      313.39      303.00     10.10 o 
   0  -6   3       76.77       74.90      5.05 o 
   1  -6   3        0.00        0.82      3.68 o 
   2  -6   3      522.98      518.10     15.21 o 
   3  -6   3      145.02      157.34      7.84 o 
   4  -6   3        0.71       10.81      7.29 o 
   5  -6   3      241.15      238.25     13.83 o 
   6  -6   3       78.89       66.52     15.24 o 
   7  -6   3       66.51       80.35     16.44 o 
  -8  -5   3       40.51       32.99      9.79 o 
  -7  -5   3       16.04       17.49      5.28 o 
  -6  -5   3      277.04      270.14     14.32 o 
  -5  -5   3      685.52      716.98     87.84 o 
  -4  -5   3        1.26        1.38      1.63 o 
  -3  -5   3      273.56      285.35      9.68 o 
  -2  -5   3      951.71      948.65     27.30 o 
  -1  -5   3      530.89      589.31     15.14 o 
   0  -5   3      615.99      578.40     14.92 o 
   1  -5   3       70.54       63.60      5.63 o 
   2  -5   3      463.60      490.04     22.38 o 
   3  -5   3     1132.61     1196.31     28.16 o 
   4  -5   3       35.33       27.00      4.80 o 
   5  -5   3      109.68      108.50      9.87 o 
   6  -5   3      367.74      390.45     21.01 o 
   7  -5   3       14.85       22.49      7.12 o 
  -8  -4   3       62.25       59.24     17.09 o 
  -7  -4   3       79.53       88.27      8.56 o 
  -6  -4   3       17.09       15.17      2.81 o 
  -5  -4   3      137.77      150.22      6.35 o 
  -4  -4   3      146.08      121.73      4.66 o 
  -3  -4   3      500.96      495.13     16.57 o 
  -2  -4   3     1519.07     1549.09     27.90 o 
  -1  -4   3       61.43       65.95      8.13 o 
   0  -4   3      587.81      648.62     14.95 o 
   1  -4   3      388.25      346.47      9.48 o 
   2  -4   3       45.96       50.86     10.55 o 
   3  -4   3      876.19      894.08     19.76 o 
   4  -4   3      118.61      114.25      4.95 o 
   5  -4   3       30.75       35.09      6.75 o 
   6  -4   3      353.22      379.04     19.77 o 
   7  -4   3        8.34       19.28      6.27 o 
   8  -4   3      143.51      140.01     13.19 o 
  -9  -3   3       14.54        9.79      8.87 o 
  -8  -3   3       42.53       47.27      6.73 o 
  -7  -3   3      386.66      387.62     26.05 o 
  -6  -3   3        0.92       -0.86      1.63 o 
  -5  -3   3       51.00       53.35      3.96 o 
  -4  -3   3        6.56        4.69      2.63 o 
  -3  -3   3       27.06       27.35      5.05 o 
  -2  -3   3     2145.33     2154.98     66.22 o 
  -1  -3   3      126.40       95.85      3.23 o 
   0  -3   3       27.81       24.19      3.10 o 
   1  -3   3     3505.50     3728.92     55.18 o 
   2  -3   3       31.18       23.26      2.27 o 
   3  -3   3       40.02       48.01      5.57 o 
   4  -3   3      581.65      562.99     14.64 o 
   5  -3   3       12.20       12.24      4.11 o 
   6  -3   3        2.68        1.12      4.90 o 
   7  -3   3      114.25      123.65      9.80 o 
   8  -3   3       60.01       57.50      8.81 o 
   9  -3   3      114.92      104.76     11.71 o 
  -9  -2   3       89.87       75.00     14.96 o 
  -8  -2   3        1.44       -0.51      2.42 o 
  -7  -2   3      397.54      398.74     21.48 o 
  -6  -2   3      285.00      259.94     20.37 o 
  -5  -2   3       57.67       66.31      3.16 o 
  -4  -2   3      708.38      719.16     13.28 o 
  -3  -2   3       58.24       52.35      3.38 o 
  -2  -2   3     1140.87     1050.60     13.89 o 
  -1  -2   3      157.52      171.77      5.52 o 
   0  -2   3        0.25        2.19      1.29 o 
   1  -2   3    10882.23    11006.16    127.58 o 
   2  -2   3     2116.89     2089.27     42.21 o 
   3  -2   3       22.89       25.23      2.03 o 
   4  -2   3      656.75      572.76     23.35 o 
   5  -2   3      102.32      123.78      7.37 o 
   6  -2   3       63.59       76.36     14.59 o 
   7  -2   3       57.39       70.57     16.16 o 
   8  -2   3        2.69        0.75      3.78 o 
   9  -2   3       43.48       46.25      8.88 o 
  -9  -1   3       31.64       24.01     10.16 o 
  -8  -1   3      103.71      105.11     15.33 o 
  -7  -1   3      397.52      395.01     35.74 o 
  -6  -1   3      462.00      449.54     33.37 o 
  -5  -1   3      104.82       94.96      3.87 o 
  -4  -1   3     1140.49     1251.51     21.13 o 
  -3  -1   3     2409.28     2510.31     31.97 o 
  -2  -1   3       20.03       27.15      3.14 o 
  -1  -1   3      679.04      628.56     21.06 o 
   0  -1   3       47.33       44.79      3.59 o 
   1  -1   3     3071.53     3098.47     35.04 o 
   2  -1   3     2012.83     1876.24     52.98 o 
   3  -1   3        1.12        2.49      0.92 o 
   4  -1   3     3264.92     3277.50     66.52 o 
   5  -1   3     1353.29     1389.33     46.55 o 
   6  -1   3      198.69      176.98     11.18 o 
   7  -1   3      335.22      349.52     20.13 o 
   8  -1   3       25.06       24.54      5.21 o 
   9  -1   3       22.51       30.49      7.11 o 
  -8   0   3       19.67       27.71      7.76 o 
  -7   0   3      127.54      130.10      6.22 o 
  -6   0   3      524.80      498.15     15.75 o 
  -5   0   3      258.32      256.07     12.38 o 
  -4   0   3      836.83      807.14     17.87 o 
  -3   0   3     1983.29     2094.17     41.36 o 
  -2   0   3      367.99      360.11      5.66 o 
  -1   0   3      170.21      144.18      2.85 o 
   0   0   3     2630.99     2532.57     24.06 o 
   1   0   3      230.52      246.48      4.08 o 
   2   0   3     1607.71     1542.99     17.62 o 
   3   0   3      559.22      618.85     33.21 o 
   4   0   3      533.65      572.95     26.32 o 
   5   0   3     2608.03     2718.15     62.54 o 
   6   0   3       25.28       28.03      4.04 o 
   7   0   3      436.24      426.91     17.94 o 
   8   0   3      141.51      141.43     11.73 o 
   9   0   3       18.82       15.25      5.36 o 
  -8   1   3       55.73       67.24     11.08 o 
  -7   1   3       30.30       34.09      6.42 o 
  -6   1   3      112.61      105.83      5.28 o 
  -5   1   3      611.23      624.55     22.73 o 
  -4   1   3      700.00      656.41     23.09 o 
  -3   1   3     1122.10     1066.85     23.63 o 
  -2   1   3     1960.24     2146.39     51.84 o 
  -1   1   3     2075.87     1968.35     24.03 o 
   0   1   3      290.63      331.77      7.75 o 
   1   1   3      220.68      222.00      4.22 o 
   2   1   3     1267.68     1198.16     36.21 o 
   3   1   3      680.39      612.91      7.97 o 
   4   1   3       76.83       82.47      4.64 o 
   5   1   3     1412.44     1458.37     36.02 o 
   6   1   3      144.69      158.26      9.47 o 
   7   1   3       30.15       24.46      6.93 o 
   8   1   3      156.87      159.08     11.62 o 
   9   1   3       30.80       29.94      6.92 o 
  10   1   3      100.92       86.16     11.28 o 
  -8   2   3      232.01      231.68     16.62 o 
  -7   2   3        3.35        6.77      5.69 o 
  -6   2   3        0.56        8.39      4.98 o 
  -5   2   3      701.62      744.16     18.38 o 
  -4   2   3       25.73       38.76      3.09 o 
  -3   2   3      410.04      412.05     11.20 o 
  -2   2   3     1487.94     1533.26     28.55 o 
  -1   2   3      134.25      138.61      6.43 o 
   0   2   3     3098.86     3191.97     49.31 o 
   1   2   3       21.02       26.31      1.87 o 
   2   2   3      641.50      628.09     17.23 o 
   3   2   3     1701.95     1616.39     21.76 o 
   4   2   3      141.22      130.68      3.68 o 
   5   2   3      146.64      115.43     12.11 o 
   6   2   3     1039.69     1039.31     29.96 o 
   7   2   3        0.77        2.17      5.08 o 
   8   2   3      242.52      259.42     18.10 o 
   9   2   3      138.53      139.83     21.98 o 
  10   2   3       13.67       15.70      6.72 o 
  -8   3   3       51.24       53.92      8.26 o 
  -7   3   3      229.79      226.48     10.18 o 
  -6   3   3        5.66        7.76      3.66 o 
  -5   3   3      256.56      291.73     10.16 o 
  -4   3   3      754.42      770.93     18.69 o 
  -3   3   3       46.81       50.47      3.26 o 
  -2   3   3       38.70       22.07     18.84 o 
  -1   3   3      984.95     1001.45     15.77 o 
   0   3   3     3829.02     4277.37     51.10 o 
   1   3   3     3152.63     3278.59     41.13 o 
   2   3   3      759.16      835.22     28.63 o 
   3   3   3      549.85      605.02     11.44 o 
   4   3   3      642.03      640.59     13.76 o 
   5   3   3      361.67      344.12     12.67 o 
   6   3   3       62.99       51.83      2.73 o 
   7   3   3      243.86      241.62     14.41 o 
   8   3   3      217.25      262.11     40.36 o 
   9   3   3      347.55      369.98     26.05 o 
  10   3   3        2.65       -4.48      5.22 o 
  -7   4   3      190.29      198.07     13.45 o 
  -6   4   3       43.93       48.12      4.95 o 
  -5   4   3       58.67       62.03      4.64 o 
  -4   4   3      408.06      442.75     12.76 o 
  -3   4   3        4.94        6.25      3.14 o 
  -2   4   3      305.29      328.75     16.12 o 
  -1   4   3       55.08       46.33      2.39 o 
   0   4   3      905.86      887.80     35.78 o 
   1   4   3     4682.63     4835.46     56.44 o 
   2   4   3      693.62      684.78     26.52 o 
   3   4   3       49.99       47.70      3.66 o 
   4   4   3     2067.09     2116.26     35.24 o 
   5   4   3       24.57       22.28      4.42 o 
   6   4   3        2.49        9.52      2.89 o 
   7   4   3        7.78       11.09      3.63 o 
   8   4   3       76.33       81.65      8.23 o 
   9   4   3      137.15      131.39     11.16 o 
  -7   5   3      146.89      131.15     18.66 o 
  -6   5   3      196.62      193.51     14.08 o 
  -5   5   3        8.13        8.87      3.11 o 
  -4   5   3      104.61      123.20      5.99 o 
  -3   5   3       24.83       24.15      2.61 o 
  -2   5   3      184.64      164.93      5.15 o 
  -1   5   3      669.67      603.09     17.42 o 
   0   5   3       95.53       93.47      6.97 o 
   1   5   3     1317.28     1258.80     32.41 o 
   2   5   3      553.47      586.19     10.67 o 
   3   5   3      150.48      139.92     15.31 o 
   4   5   3     2039.36     1976.20     46.52 o 
   5   5   3      312.15      303.83     10.35 o 
   6   5   3        0.61        2.16      2.29 o 
   7   5   3       90.79       78.72      8.18 o 
   8   5   3       15.15       17.17      5.16 o 
   9   5   3       47.72       26.93      6.65 o 
  -6   6   3      124.50      135.95     20.50 o 
  -5   6   3       30.92       36.45      6.70 o 
  -4   6   3      129.19      148.86     11.37 o 
  -3   6   3      256.05      269.99     22.91 o 
  -2   6   3       12.25       15.93     10.53 o 
  -1   6   3      177.94      181.29     10.46 o 
   0   6   3      227.18      230.82     12.45 o 
   1   6   3       22.04       23.54      4.95 o 
   2   6   3      523.32      511.02     18.18 o 
   3   6   3      167.38      161.57     15.34 o 
   4   6   3      648.25      579.56     25.01 o 
   5   6   3      175.95      161.40     11.98 o 
   6   6   3        2.01        5.35      2.41 o 
   7   6   3      603.29      607.27    115.14 o 
   8   6   3       46.06       46.52      7.15 o 
   9   6   3        0.92        0.63      3.98 o 
  -6   7   3       53.65       71.86     19.77 o 
  -5   7   3        9.53       15.13     10.90 o 
  -4   7   3        7.05       15.32     11.27 o 
  -3   7   3      193.22      218.61     24.75 o 
  -2   7   3      102.78       98.83      9.85 o 
  -1   7   3      391.01      399.41     19.08 o 
   0   7   3      145.14      152.85     20.69 o 
   1   7   3       65.62       69.42      7.71 o 
   2   7   3      105.03       98.29      8.34 o 
   3   7   3      274.48      282.99     14.41 o 
   4   7   3        5.26        3.12      6.83 o 
   5   7   3      126.11      117.14      5.65 o 
   6   7   3       50.33       59.37      4.86 o 
   7   7   3      199.40      188.23      8.83 o 
   8   7   3      190.27      185.67     13.91 o 
  -5   8   3      119.59      118.59     19.77 o 
  -4   8   3        6.22       13.60      5.75 o 
  -3   8   3       25.84       35.45      7.14 o 
  -2   8   3      133.66      126.44     12.01 o 
  -1   8   3      179.06      193.50     21.70 o 
   0   8   3      248.03      250.03     15.11 o 
   1   8   3      179.19      176.09     11.69 o 
   2   8   3      193.88      196.94     12.96 o 
   3   8   3       60.07       57.84      7.47 o 
   4   8   3        0.98        9.21      4.70 o 
   5   8   3       41.80       59.19      7.23 o 
   6   8   3      147.18      141.67     10.69 o 
   7   8   3        4.27       12.66      5.01 o 
   8   8   3       99.77      168.28     31.22 o 
  -3   9   3       17.99       19.74      7.69 o 
  -2   9   3      125.26      134.49     14.27 o 
  -1   9   3        3.29       -1.28      4.39 o 
   0   9   3      122.91      132.45     12.74 o 
   1   9   3      105.57       99.68     10.25 o 
   2   9   3       16.36       12.36      5.77 o 
   3   9   3      200.53      186.19     12.56 o 
   4   9   3       10.20        7.29      5.23 o 
   5   9   3       80.80       75.65      9.85 o 
   6   9   3       71.17       70.35      9.52 o 
   7   9   3        0.23        0.55      6.28 o 
  -2  10   3       52.11       52.09     11.24 o 
  -1  10   3       44.05       41.22      9.53 o 
   0  10   3        0.44       -3.49      4.44 o 
   1  10   3      145.29      159.19     14.07 o 
   2  10   3        0.30       -1.64      5.45 o 
   3  10   3       31.99       27.10      9.14 o 
   4  10   3       91.29      102.28     12.04 o 
   5  10   3        0.65        5.05      5.64 o 
   2  11   3       56.04       38.96      9.67 o 
  -4  -9   4       38.82       28.08     11.27 o 
  -3  -9   4        1.33        6.28      7.39 o 
  -2  -9   4       25.17       26.97      8.50 o 
  -1  -9   4      282.46      263.29     18.61 o 
   0  -9   4       43.27       37.09      8.47 o 
   1  -9   4       38.41       47.76     11.18 o 
   2  -9   4      113.65       98.27     11.79 o 
  -5  -8   4      105.71      108.62     16.62 o 
  -4  -8   4       27.03       20.59      5.49 o 
  -3  -8   4        8.91       15.45      8.04 o 
  -2  -8   4        7.76        8.65      3.04 o 
  -1  -8   4      302.29      308.29     21.43 o 
   0  -8   4       98.93      123.19     11.55 o 
   1  -8   4       65.44       68.51      9.36 o 
   2  -8   4      333.14      340.70     29.46 o 
   3  -8   4       72.81       58.93      8.13 o 
   4  -8   4       14.66       20.87     11.45 o 
  -6  -7   4      113.00      115.45     11.55 o 
  -5  -7   4      172.68      176.03     24.48 o 
  -4  -7   4       15.26       17.86      4.57 o 
  -3  -7   4       71.02       64.08      6.92 o 
  -2  -7   4      103.37      108.88      6.70 o 
  -1  -7   4        0.89        3.45      2.62 o 
   0  -7   4      351.00      338.83     12.96 o 
   1  -7   4        6.35       22.11      6.43 o 
   2  -7   4      109.04      107.09      7.43 o 
   3  -7   4      411.97      343.67     23.36 o 
   4  -7   4        9.08        5.32      3.27 o 
   5  -7   4       92.11       94.95     17.36 o 
  -7  -6   4       44.82       35.04      7.70 o 
  -6  -6   4       49.99       51.26      7.90 o 
  -5  -6   4       94.17       90.14     14.13 o 
  -4  -6   4       37.36       41.13      6.36 o 
  -3  -6   4      355.15      356.61     13.65 o 
  -2  -6   4      145.52      157.45      9.23 o 
  -1  -6   4        3.71        6.01      2.85 o 
   0  -6   4      119.88      127.47      9.40 o 
   1  -6   4      316.71      317.30     11.63 o 
   2  -6   4       35.24       25.90      3.75 o 
   3  -6   4      138.76      133.55      7.19 o 
   4  -6   4       87.34       79.35      5.98 o 
   5  -6   4      141.34      143.59     12.26 o 
   6  -6   4      138.87      139.93     20.04 o 
  -7  -5   4      204.73      180.29     13.25 o 
  -6  -5   4        1.36       -4.24      4.24 o 
  -5  -5   4      241.25      245.52     13.97 o 
  -4  -5   4       44.22       46.41      6.00 o 
  -3  -5   4       31.83       35.87      4.23 o 
  -2  -5   4     1487.73     1459.84     32.00 o 
  -1  -5   4       80.35       76.02      6.20 o 
   0  -5   4       71.67       84.06      5.50 o 
   1  -5   4      262.16      279.92     13.05 o 
   2  -5   4        0.30        1.80      2.56 o 
   3  -5   4       30.44       32.14      3.49 o 
   4  -5   4      133.06      134.17      9.85 o 
   5  -5   4       55.04       63.87      8.48 o 
   6  -5   4      285.55      291.18     18.61 o 
   7  -5   4      108.40      126.40     18.29 o 
  -8  -4   4        1.54       -3.06      4.53 o 
  -7  -4   4      149.14      161.91     15.15 o 
  -6  -4   4      202.80      217.36     13.04 o 
  -5  -4   4      184.17      181.38     10.89 o 
  -4  -4   4      673.81      676.98     23.51 o 
  -3  -4   4        9.57       12.51      4.58 o 
  -2  -4   4     2224.21     2252.50     39.61 o 
  -1  -4   4     1865.86     1959.35     36.06 o 
   0  -4   4       32.38       33.57      3.26 o 
   1  -4   4      330.49      329.64      9.93 o 
   2  -4   4      182.16      202.39      9.68 o 
   3  -4   4      586.94      548.49     24.76 o 
   4  -4   4       51.17       59.03      9.60 o 
   5  -4   4        5.70        3.87      3.89 o 
   6  -4   4      262.48      264.16     16.20 o 
   7  -4   4      324.95      368.45     55.97 o 
   8  -4   4       21.91       34.85      9.42 o 
  -8  -3   4        2.92       -0.21      3.59 o 
  -7  -3   4       62.75       73.13      7.86 o 
  -6  -3   4       29.91       51.35      6.39 o 
  -5  -3   4       34.76       37.96      5.34 o 
  -4  -3   4      434.78      435.99     16.44 o 
  -3  -3   4      595.76      581.93     35.51 o 
  -2  -3   4      458.34      472.38      9.13 o 
  -1  -3   4     3193.89     3118.03     46.91 o 
   0  -3   4       93.32       99.38      7.66 o 
   1  -3   4      694.25      674.90     14.11 o 
   2  -3   4     1034.91      984.18     19.60 o 
   3  -3   4       42.16       43.17      4.92 o 
   4  -3   4      424.84      434.51     10.88 o 
   5  -3   4        1.88        4.08      3.82 o 
   6  -3   4       72.87       84.79      8.55 o 
   7  -3   4      379.32      368.32     18.72 o 
   8  -3   4        2.13        8.03      5.41 o 
  -8  -2   4       59.34       58.53     10.99 o 
  -7  -2   4       51.46       67.57      7.04 o 
  -6  -2   4      100.60      110.48     12.28 o 
  -5  -2   4        0.42       -0.52      2.41 o 
  -4  -2   4      116.12      120.29      7.52 o 
  -3  -2   4      269.04      243.96      9.34 o 
  -2  -2   4       21.87       34.45      8.59 o 
  -1  -2   4      341.55      273.04      4.92 o 
   0  -2   4      218.49      215.50      6.47 o 
   1  -2   4      443.69      452.92      8.76 o 
   2  -2   4     4369.08     4381.62     61.73 o 
   3  -2   4        2.23        1.43      1.04 o 
   4  -2   4       44.23       43.87      3.20 o 
   5  -2   4      511.61      475.63     17.83 o 
   6  -2   4       11.70       18.11      7.02 o 
   7  -2   4       92.93      106.59      8.71 o 
   8  -2   4       72.59       84.89      8.50 o 
   9  -2   4       10.00       14.37     12.10 o 
  -8  -1   4      218.88      220.93     23.46 o 
  -7  -1   4        5.37        3.31      3.61 o 
  -6  -1   4      368.27      345.10     16.99 o 
  -5  -1   4      630.71      606.80     13.56 o 
  -4  -1   4       53.38       49.41      6.29 o 
  -3  -1   4      193.79      159.79      3.79 o 
  -2  -1   4      454.57      407.62     11.91 o 
  -1  -1   4      448.97      421.25     19.03 o 
   0  -1   4       28.61       20.23      1.76 o 
   1  -1   4      930.55      977.90     14.50 o 
   2  -1   4     3564.60     3566.03     62.88 o 
   3  -1   4      416.89      437.48      7.88 o 
   4  -1   4       41.38       40.15      4.12 o 
   5  -1   4     2547.87     2503.07     62.52 o 
   6  -1   4       98.19       86.64      7.52 o 
   7  -1   4        0.82       -0.18      3.69 o 
   8  -1   4       55.48       60.77      8.07 o 
   9  -1   4        7.96        0.82      4.25 o 
  -8   0   4      172.58      166.62     20.50 o 
  -7   0   4       72.78       67.37      7.02 o 
  -6   0   4      148.09      139.28      7.58 o 
  -5   0   4      486.37      459.19     11.65 o 
  -4   0   4       94.68      107.76      3.90 o 
  -3   0   4     1731.65     1640.43     23.61 o 
  -2   0   4      897.81      827.20     14.49 o 
  -1   0   4       11.37       23.75      2.49 o 
   0   0   4      704.97      660.35     12.58 o 
   1   0   4     1854.21     1867.81     39.64 o 
   2   0   4      785.80      731.81     15.60 o 
   3   0   4      916.28      935.62     13.27 o 
   4   0   4      438.59      432.51     13.58 o 
   5   0   4     1268.08     1365.11     37.08 o 
   6   0   4     1259.22     1247.56     37.80 o 
   7   0   4       16.22       12.98      4.57 o 
   8   0   4      145.42      154.75     11.42 o 
   9   0   4       53.64       54.34     18.38 o 
  -8   1   4       25.63       45.26     11.64 o 
  -7   1   4      414.06      410.92     29.09 o 
  -6   1   4        5.76       14.48      8.31 o 
  -5   1   4      129.71      137.20      5.81 o 
  -4   1   4       95.66       81.83      5.53 o 
  -3   1   4     1465.45     1538.46     26.14 o 
  -2   1   4     1451.55     1423.97     21.87 o 
  -1   1   4      111.54      136.63      5.63 o 
   0   1   4      826.59      903.81     22.08 o 
   1   1   4      886.86      943.16     16.41 o 
   2   1   4      353.86      342.95      8.17 o 
   3   1   4      204.28      162.52      3.86 o 
   4   1   4      982.62      967.71     39.85 o 
   5   1   4      289.18      290.35     11.02 o 
   6   1   4      611.42      618.56     21.64 o 
   7   1   4       82.92       95.96      7.71 o 
   8   1   4      128.41      139.57     10.90 o 
   9   1   4      276.03      257.48     16.03 o 
  10   1   4        0.06       -2.49      4.48 o 
  -8   2   4       45.42       38.61      9.61 o 
  -7   2   4      108.78      122.35      7.39 o 
  -6   2   4       59.79       61.63      4.99 o 
  -5   2   4       86.16       89.90      5.21 o 
  -4   2   4      951.24     1045.22     27.32 o 
  -3   2   4      163.42      175.78      8.01 o 
  -2   2   4     1066.18     1165.66     20.25 o 
  -1   2   4      304.74      298.13      6.57 o 
   0   2   4     1494.73     1523.28     22.69 o 
   1   2   4     1322.56     1342.80     58.84 o 
   2   2   4      113.54      108.45      3.66 o 
   3   2   4      128.77      124.91     19.30 o 
   4   2   4       54.72       43.47      5.65 o 
   5   2   4      107.32       85.08      3.76 o 
   6   2   4      614.83      624.18     21.48 o 
   7   2   4      129.69      128.30      9.13 o 
   8   2   4       43.13       44.35      7.39 o 
   9   2   4      162.93      160.77     13.26 o 
  10   2   4       42.53       59.45      8.61 o 
  -8   3   4        0.65        2.77      6.65 o 
  -7   3   4       61.12       71.70      8.32 o 
  -6   3   4        2.52       -1.53      2.44 o 
  -5   3   4       22.66       30.49      3.60 o 
  -4   3   4     1068.51     1121.07     25.46 o 
  -3   3   4      190.53      192.50      6.62 o 
  -2   3   4        4.70        8.14      1.74 o 
  -1   3   4     4411.31     4813.14     91.62 o 
   0   3   4       41.16       42.71      2.93 o 
   1   3   4     1373.70     1309.32     20.53 o 
   2   3   4      529.03      562.35     21.52 o 
   3   3   4       46.17       49.24      2.54 o 
   4   3   4      710.45      681.22     12.97 o 
   5   3   4       22.72       29.51      5.85 o 
   6   3   4      109.13      113.26      9.05 o 
   7   3   4      525.09      522.05     21.02 o 
   8   3   4        3.41        9.23      4.57 o 
   9   3   4      120.45      134.81     11.48 o 
  10   3   4       93.56      110.94     12.21 o 
  -7   4   4       11.96        8.84      4.70 o 
  -6   4   4        8.47       10.04      3.07 o 
  -5   4   4        0.76        7.07      3.32 o 
  -4   4   4      456.77      472.77     18.79 o 
  -3   4   4      233.42      250.68      8.33 o 
  -2   4   4        4.79        8.99      4.60 o 
  -1   4   4      771.00      777.56     15.96 o 
   0   4   4     3128.93     3298.73     46.58 o 
   1   4   4      133.66      156.78      4.70 o 
   2   4   4      307.16      311.94      7.76 o 
   3   4   4      182.27      176.20      8.31 o 
   4   4   4     2074.54     2006.06     34.93 o 
   5   4   4      235.87      225.36      6.87 o 
   6   4   4       72.93       58.09      4.86 o 
   7   4   4      307.67      307.26     15.54 o 
   8   4   4      126.78      112.12     11.08 o 
   9   4   4       39.61       50.39      9.79 o 
  -6   5   4      118.20      105.78      7.65 o 
  -5   5   4        1.39        1.45      2.44 o 
  -4   5   4      137.27      153.96     24.20 o 
  -3   5   4      325.51      316.06      9.80 o 
  -2   5   4       42.03       45.87      5.41 o 
  -1   5   4      427.43      373.58     20.31 o 
   0   5   4      547.11      524.81     17.93 o 
   1   5   4        0.64       24.09      8.96 o 
   2   5   4      285.94      227.80     15.53 o 
   3   5   4      168.08      180.44      5.93 o 
   4   5   4      376.89      366.75     13.09 o 
   5   5   4     1119.13     1118.26     23.96 o 
   6   5   4        1.78        0.81      1.68 o 
   7   5   4       35.02       52.84      9.24 o 
   8   5   4      229.40      241.24     15.15 o 
   9   5   4        0.20       -0.18      5.17 o 
  -6   6   4       68.11       77.82     20.32 o 
  -5   6   4      133.96      151.35     20.13 o 
  -4   6   4       80.58       81.62      9.05 o 
  -3   6   4      267.79      285.30     20.50 o 
  -2   6   4      275.16      276.91     14.55 o 
  -1   6   4       91.67       91.36     10.07 o 
   0   6   4       85.58       92.54      7.65 o 
   1   6   4       88.54       94.62      7.62 o 
   2   6   4      725.92      774.13     25.91 o 
   3   6   4      319.46      273.11     20.70 o 
   4   6   4        3.31       -0.16      1.34 o 
   5   6   4      390.60      371.08     18.10 o 
   6   6   4      116.26      118.43      5.77 o 
   7   6   4       47.27       47.72      4.37 o 
   8   6   4      141.19      150.27     12.65 o 
   9   6   4        1.53        5.44      6.28 o 
  -5   7   4      138.98      138.95     13.02 o 
  -4   7   4       37.65       42.79      7.96 o 
  -3   7   4       33.30       36.52      8.59 o 
  -2   7   4      225.04      205.11     13.92 o 
  -1   7   4       40.80       45.03      7.07 o 
   0   7   4      106.76      126.89     10.99 o 
   1   7   4      132.96      129.43     10.18 o 
   2   7   4       10.68       16.31      4.60 o 
   3   7   4      465.18      467.59     28.45 o 
   4   7   4      118.89      112.76      8.55 o 
   5   7   4      134.32      123.00     11.94 o 
   6   7   4      261.70      278.87     14.55 o 
   7   7   4       23.10       28.79      3.98 o 
   8   7   4       49.25       45.67     12.47 o 
  -4   8   4       86.76       92.34     11.82 o 
  -3   8   4       26.27       24.06      7.11 o 
  -2   8   4      125.25      148.12     18.10 o 
  -1   8   4        1.03       -2.88      4.58 o 
   0   8   4       79.81       91.54      9.83 o 
   1   8   4      124.99      126.36     11.26 o 
   2   8   4        0.21       -0.65      3.62 o 
   3   8   4      152.63      137.83     10.21 o 
   4   8   4      120.13      131.89     11.05 o 
   5   8   4        8.68        4.28      4.08 o 
   6   8   4      177.25      194.64     13.40 o 
   7   8   4      109.73      108.97      9.70 o 
   8   8   4       21.33       34.17     19.21 o 
  -3   9   4       13.40       24.65      7.89 o 
  -2   9   4       27.98       34.37      7.68 o 
  -1   9   4      182.45      173.07     19.77 o 
   0   9   4       15.25       18.71      7.48 o 
   1   9   4       46.16       41.52      8.17 o 
   2   9   4       27.61       48.94     20.50 o 
   3   9   4      218.31      210.36     14.17 o 
   4   9   4       82.49       97.88     10.73 o 
   5   9   4       21.63       26.42      6.53 o 
   6   9   4       26.95       38.38      7.78 o 
   7   9   4       47.86       32.14     11.82 o 
  -1  10   4      123.43      128.85     15.08 o 
   0  10   4       31.33       24.07      7.34 o 
   1  10   4       24.95       36.00     13.67 o 
   2  10   4       83.94       99.45     12.20 o 
   3  10   4        4.29        4.97      4.90 o 
   4  10   4      104.47      103.71     11.26 o 
   5  10   4       21.42       23.01      7.76 o 
  -2  -9   5       35.70       31.77     11.27 o 
  -1  -9   5        9.94       21.43     10.16 o 
   0  -9   5      147.33      140.57     19.58 o 
   1  -9   5        1.33        1.48      6.83 o 
  -4  -8   5       11.26       25.68     10.16 o 
  -3  -8   5      136.04      130.60     17.18 o 
  -2  -8   5       93.76       96.73     12.19 o 
  -1  -8   5        7.59       15.89      8.68 o 
   0  -8   5      110.32      122.15     11.91 o 
   1  -8   5       30.50       41.27      7.38 o 
   2  -8   5       13.43        8.09      5.31 o 
   3  -8   5      119.13      109.63     22.17 o 
   4  -8   5       13.97       11.82     10.71 o 
  -6  -7   5       10.30        7.17      5.67 o 
  -5  -7   5      184.60      195.14     14.73 o 
  -4  -7   5       64.18       53.15      7.41 o 
  -3  -7   5       29.06       35.31      5.84 o 
  -2  -7   5      174.42      177.80     12.02 o 
  -1  -7   5       68.75       65.23      5.97 o 
   0  -7   5      486.43      493.70     17.58 o 
   1  -7   5      103.77      116.58      8.41 o 
   2  -7   5       12.95       18.72      4.70 o 
   3  -7   5      222.06      197.87     17.16 o 
   4  -7   5      133.70      123.12     12.13 o 
   5  -7   5       18.91       14.22     10.16 o 
  -6  -6   5       21.97       24.88      5.71 o 
  -5  -6   5       99.96       92.94     10.62 o 
  -4  -6   5      380.24      367.88     18.40 o 
  -3  -6   5        0.04       -1.11      3.27 o 
  -2  -6   5        4.61        9.17      2.75 o 
  -1  -6   5      131.09      134.04      9.86 o 
   0  -6   5       72.05       66.81      5.65 o 
   1  -6   5      280.74      315.18     13.43 o 
   2  -6   5       22.77       21.05      4.28 o 
   3  -6   5      465.69      428.64     35.94 o 
   4  -6   5      394.74      408.83     15.90 o 
   5  -6   5        1.60       -2.59      4.57 o 
   6  -6   5       29.17       36.67     14.59 o 
  -7  -5   5       96.74      102.36     10.56 o 
  -6  -5   5      162.76      163.43     12.46 o 
  -5  -5   5       12.61       14.21      9.79 o 
  -4  -5   5      187.95      217.63     13.05 o 
  -3  -5   5      194.10      197.75     11.02 o 
  -2  -5   5       96.21       93.50      7.53 o 
  -1  -5   5      222.29      218.82      8.26 o 
   0  -5   5       35.23       39.05      3.80 o 
   1  -5   5       27.02       25.78      5.19 o 
   2  -5   5       52.64       57.76      5.07 o 
   3  -5   5        0.35        1.81      3.51 o 
   4  -5   5      627.78      657.05     27.39 o 
   5  -5   5       60.84       77.58     16.16 o 
   6  -5   5       71.73       69.36     10.17 o 
   7  -5   5       79.33       83.78     10.87 o 
  -7  -4   5       23.88       23.17      5.58 o 
  -6  -4   5      473.04      416.51     37.59 o 
  -5  -4   5       10.28       16.61      4.83 o 
  -4  -4   5       67.60       69.96      6.76 o 
  -3  -4   5      373.08      377.49     21.24 o 
  -2  -4   5       31.33       33.50      4.66 o 
  -1  -4   5     1086.24      995.00     27.10 o 
   0  -4   5       53.79       64.59      7.47 o 
   1  -4   5       15.58       24.06      3.31 o 
   2  -4   5     1779.72     1914.84     40.96 o 
   3  -4   5       12.44       11.96      2.53 o 
   4  -4   5        4.32        5.32      4.52 o 
   5  -4   5      343.94      378.44     19.04 o 
   6  -4   5        6.63       16.39      6.04 o 
   7  -4   5      145.33      148.73     13.94 o 
   8  -4   5       16.65       14.98      7.26 o 
  -8  -3   5       42.79       51.17     14.41 o 
  -7  -3   5        4.83        5.81      8.31 o 
  -6  -3   5      330.92      321.68     33.99 o 
  -5  -3   5      358.51      352.21     18.75 o 
  -4  -3   5       59.32       62.01      6.46 o 
  -3  -3   5      353.15      390.38     16.23 o 
  -2  -3   5      464.60      502.43     17.50 o 
  -1  -3   5     1529.03     1546.15     38.45 o 
   0  -3   5       39.71       32.70      5.66 o 
   1  -3   5        0.13       16.20     11.18 o 
   2  -3   5     3436.30     3480.19     60.36 o 
   3  -3   5     1015.63     1100.81     32.27 o 
   4  -3   5       19.73       14.46      2.11 o 
   5  -3   5      371.55      375.56     19.77 o 
   6  -3   5       61.38       85.81     16.72 o 
   7  -3   5      144.40      158.14     13.70 o 
   8  -3   5       83.11       80.42     11.09 o 
  -8  -2   5       76.96       79.61     15.70 o 
  -7  -2   5        0.27        0.19      3.05 o 
  -6  -2   5      194.27      187.52     11.28 o 
  -5  -2   5      188.57      187.48     10.67 o 
  -4  -2   5       41.31       42.86      5.47 o 
  -3  -2   5      625.46      626.41     21.19 o 
  -2  -2   5      710.69      667.24     23.00 o 
  -1  -2   5      258.67      245.25     13.39 o 
   0  -2   5      804.32      852.58     15.26 o 
   1  -2   5      204.39      209.42      5.72 o 
   2  -2   5      497.26      457.55     12.32 o 
   3  -2   5      521.20      483.31     10.80 o 
   4  -2   5        0.25        2.25      1.36 o 
   5  -2   5      138.25      145.72      9.88 o 
   6  -2   5      369.64      368.98     16.84 o 
   7  -2   5       24.26       25.83      6.15 o 
   8  -2   5      244.08      218.37     16.90 o 
   9  -2   5        9.36       14.32     12.01 o 
  -8  -1   5       49.97       60.59     14.41 o 
  -7  -1   5      109.02      116.40      9.67 o 
  -6  -1   5      136.19      133.76      9.90 o 
  -5  -1   5      124.26      112.61      8.18 o 
  -4  -1   5        1.21        1.59      2.96 o 
  -3  -1   5      669.36      697.90     29.56 o 
  -2  -1   5      644.90      566.00     17.51 o 
  -1  -1   5       13.47        9.49      2.54 o 
   0  -1   5     2127.98     2200.05     30.34 o 
   1  -1   5     1991.60     1942.08     28.50 o 
   2  -1   5        1.49        1.17      1.15 o 
   3  -1   5       45.95       32.34      2.03 o 
   4  -1   5       17.51       15.77      1.37 o 
   5  -1   5      106.21      105.70      7.63 o 
   6  -1   5       47.26       71.15      7.32 o 
   7  -1   5        6.18       10.95      4.97 o 
   8  -1   5       78.81       71.45     12.65 o 
   9  -1   5       83.43       70.90      9.93 o 
  -8   0   5       23.00       26.05      8.68 o 
  -7   0   5      303.82      313.37     17.12 o 
  -6   0   5       38.83       39.23      6.03 o 
  -5   0   5        1.91        3.94      4.53 o 
  -4   0   5      455.61      493.55     17.73 o 
  -3   0   5      787.86      719.85     21.07 o 
  -2   0   5      713.35      670.95     18.85 o 
  -1   0   5      519.26      493.06     16.99 o 
   0   0   5      540.33      497.17     22.88 o 
   1   0   5     3073.18     2942.68     39.78 o 
   2   0   5      616.24      657.53     11.79 o 
   3   0   5     1955.14     1950.33     29.06 o 
   4   0   5      671.31      627.68     28.21 o 
   5   0   5        5.07       17.50     13.76 o 
   6   0   5      302.82      294.61     14.23 o 
   7   0   5        4.49       10.47      4.16 o 
   8   0   5        9.86        3.28      7.20 o 
   9   0   5       79.43       82.85     10.31 o 
  -8   1   5        2.40        5.36      7.94 o 
  -7   1   5      419.82      422.80     20.38 o 
  -6   1   5      120.94      143.02     11.91 o 
  -5   1   5       18.67       16.97      2.92 o 
  -4   1   5      778.27      811.50     25.09 o 
  -3   1   5       79.22       88.45      3.76 o 
  -2   1   5       37.54       24.71      3.91 o 
  -1   1   5     1095.61     1070.39     16.37 o 
   0   1   5        0.42        0.52      0.87 o 
   1   1   5     1751.29     1709.39     31.33 o 
   2   1   5      521.18      502.69     12.95 o 
   3   1   5      100.99      102.37      4.78 o 
   4   1   5     2454.15     2426.63     95.71 o 
   5   1   5      264.91      277.06     11.62 o 
   6   1   5      858.08      830.25     27.94 o 
   7   1   5      440.86      461.03     30.11 o 
   8   1   5        0.40       -1.31      3.71 o 
   9   1   5       93.90       99.20     10.82 o 
  -7   2   5      107.82      100.51      8.48 o 
  -6   2   5      272.66      279.27     18.66 o 
  -5   2   5        7.90       16.23      2.85 o 
  -4   2   5      711.98      703.06     22.25 o 
  -3   2   5      941.44      943.30     19.90 o 
  -2   2   5       82.29      101.59      4.30 o 
  -1   2   5       11.98       16.04      1.99 o 
   0   2   5      332.77      316.74      8.77 o 
   1   2   5     1235.25     1258.26     26.68 o 
   2   2   5     1182.46     1155.45     20.14 o 
   3   2   5       53.58       62.89      9.73 o 
   4   2   5      450.00      470.27     11.59 o 
   5   2   5      372.06      332.34     18.06 o 
   6   2   5      162.71      168.72      9.94 o 
   7   2   5      554.94      551.48     22.26 o 
   8   2   5       72.62       78.43      8.82 o 
   9   2   5      116.47      127.41     17.73 o 
  10   2   5      100.82      104.18     17.73 o 
  -7   3   5       15.66       22.24      5.81 o 
  -6   3   5      267.60      251.18     10.67 o 
  -5   3   5       51.83       48.02      5.36 o 
  -4   3   5      207.63      227.90      9.31 o 
  -3   3   5      682.74      672.99     16.88 o 
  -2   3   5        7.80       14.67      2.38 o 
  -1   3   5     1239.24     1148.14     21.85 o 
   0   3   5       29.09       31.25      3.58 o 
   1   3   5      433.71      459.18     10.18 o 
   2   3   5      751.74      769.44     21.53 o 
   3   3   5      170.50      150.31      5.03 o 
   4   3   5       70.88       60.09      8.94 o 
   5   3   5     1266.09     1224.54     32.47 o 
   6   3   5        3.96        0.73      2.57 o 
   7   3   5       47.01       54.86      8.59 o 
   8   3   5       71.35       77.29      8.62 o 
   9   3   5       30.00       38.61     14.04 o 
  -6   4   5       56.02       62.24      5.85 o 
  -5   4   5      230.09      229.85     12.57 o 
  -4   4   5        1.92        8.07      2.98 o 
  -3   4   5      186.09      204.44      8.02 o 
  -2   4   5      267.16      257.28     11.75 o 
  -1   4   5      188.41      187.27      5.89 o 
   0   4   5     1278.04     1299.17     23.73 o 
   1   4   5        0.19        8.13      2.77 o 
   2   4   5      502.93      503.35     11.71 o 
   3   4   5      230.19      194.69      9.71 o 
   4   4   5      103.75      110.25      4.93 o 
   5   4   5      569.14      539.01     88.21 o 
   6   4   5      366.46      338.32     21.70 o 
   7   4   5        0.52        1.82      6.37 o 
   8   4   5      321.45      301.11     16.35 o 
   9   4   5        1.72        5.16      4.89 o 
  -6   5   5        5.15        7.89      5.68 o 
  -5   5   5       70.62       73.24      9.12 o 
  -4   5   5        0.63        0.54      2.35 o 
  -3   5   5      188.44      206.50     12.37 o 
  -2   5   5      281.35      271.46      8.73 o 
  -1   5   5       42.88       47.58      3.19 o 
   0   5   5      868.37      910.95     32.59 o 
   1   5   5      469.06      479.82     17.87 o 
   2   5   5        9.17       20.14      3.48 o 
   3   5   5      431.70      450.30     11.90 o 
   4   5   5      161.51      159.39      8.37 o 
   5   5   5      330.89      313.17      9.55 o 
   6   5   5        3.79        1.53      3.06 o 
   7   5   5       22.47       19.91      5.34 o 
   8   5   5      371.83      372.73     20.24 o 
   9   5   5      105.94      112.12     11.49 o 
  -6   6   5        6.56        2.59      7.57 o 
  -5   6   5       25.49       25.70      6.96 o 
  -4   6   5        4.80        1.88      3.89 o 
  -3   6   5       75.37       84.94      9.05 o 
  -2   6   5      310.73      335.36     16.88 o 
  -1   6   5        0.41        1.99      3.16 o 
   0   6   5      611.33      623.43     24.04 o 
   1   6   5     1240.06     1253.12     39.39 o 
   2   6   5       66.18       58.66      6.17 o 
   3   6   5      234.20      216.72     12.14 o 
   4   6   5      360.67      326.11     14.61 o 
   5   6   5       25.84       29.84      4.61 o 
   6   6   5       15.55       15.72      3.20 o 
   7   6   5        0.97        4.05      4.53 o 
   8   6   5      144.60      141.84     12.10 o 
   9   6   5       56.35       55.31      9.20 o 
  -5   7   5       25.53       12.67      6.39 o 
  -4   7   5       52.24       55.22      8.73 o 
  -3   7   5        1.98        2.28      5.26 o 
  -2   7   5       27.74       36.98      7.23 o 
  -1   7   5       77.08       85.31      9.36 o 
   0   7   5      350.82      347.22     17.77 o 
   1   7   5      574.25      578.88     24.59 o 
   2   7   5      480.00      451.15     19.47 o 
   3   7   5      235.19      222.53     12.85 o 
   4   7   5      227.25      250.90     13.96 o 
   5   7   5       10.91       22.22     13.02 o 
   6   7   5      204.19      196.05     11.75 o 
   7   7   5       39.12       41.88      6.65 o 
   8   7   5       18.53       11.27      8.87 o 
  -4   8   5       79.72       74.13     11.43 o 
  -3   8   5       23.37       25.83     11.91 o 
  -2   8   5       32.54       38.35      8.10 o 
  -1   8   5       83.40       71.79      9.40 o 
   0   8   5        0.17       -1.27      3.63 o 
   1   8   5        3.90       25.36     11.91 o 
   2   8   5      209.35      219.31     14.00 o 
   3   8   5       16.22       32.66      6.57 o 
   4   8   5      188.30      160.98     12.49 o 
   5   8   5       95.24       76.01      8.50 o 
   6   8   5       36.98       35.47      6.59 o 
   7   8   5      184.16      166.25     20.32 o 
   8   8   5        0.11       -1.85     11.64 o 
  -3   9   5       44.75       46.86     10.25 o 
  -2   9   5        1.36        0.30      4.44 o 
  -1   9   5      176.18      151.40     15.15 o 
   0   9   5       28.55       39.64      7.63 o 
   1   9   5        0.40       -0.24      3.20 o 
   2   9   5       20.43       20.99      6.56 o 
   3   9   5        0.81        3.00      4.55 o 
   4   9   5       22.45       31.31      7.50 o 
   5   9   5       91.18       90.26     15.15 o 
   6   9   5        6.60        2.18      3.96 o 
   7   9   5       90.35       83.86     16.81 o 
  -1  10   5       48.51       45.61     10.44 o 
   0  10   5       53.41       51.84     10.61 o 
   1  10   5        0.53        3.07      5.03 o 
   2  10   5       92.33      109.18     15.33 o 
   3  10   5       11.11       10.95      6.15 o 
   4  10   5       32.00       42.25      9.01 o 
   5  10   5       19.94       20.84      7.04 o 
  -3  -8   6        1.78       18.10      9.79 o 
  -2  -8   6       58.87       72.41     12.38 o 
  -1  -8   6      126.76      126.72     17.73 o 
   0  -8   6       12.84       34.73     11.27 o 
   1  -8   6       89.84       82.75     14.41 o 
   2  -8   6       12.87       16.21      7.48 o 
   3  -8   6       48.66       33.25     14.59 o 
  -5  -7   6       19.20       21.23      9.05 o 
  -4  -7   6       69.50       74.31      9.57 o 
  -3  -7   6       12.14       16.20      5.87 o 
  -2  -7   6      113.19      109.97     10.69 o 
  -1  -7   6      280.97      295.09     17.94 o 
   0  -7   6        0.56       -0.67      3.05 o 
   1  -7   6      206.58      217.81     12.98 o 
   2  -7   6       97.42       83.57      7.94 o 
   3  -7   6        0.20        1.09      6.74 o 
   4  -7   6      143.36      132.81     18.47 o 
  -6  -6   6      117.25      108.74     11.35 o 
  -5  -6   6        2.24       -0.50      3.78 o 
  -4  -6   6       59.79       52.57      9.14 o 
  -3  -6   6       18.44       24.32      5.84 o 
  -2  -6   6       19.76       24.86      5.87 o 
  -1  -6   6      725.45      756.36     31.14 o 
   0  -6   6      121.63      142.31     11.65 o 
   1  -6   6      123.06      143.42      9.17 o 
   2  -6   6      450.50      444.79     23.73 o 
   3  -6   6        0.22        1.50      2.67 o 
   4  -6   6      151.18      164.90     20.60 o 
   5  -6   6       57.88       50.99      8.47 o 
   6  -6   6       21.75       16.53      7.71 o 
  -6  -5   6      178.97      194.21     18.29 o 
  -5  -5   6       66.59       70.51      8.22 o 
  -4  -5   6      109.06      125.55     14.04 o 
  -3  -5   6       41.06       56.91      7.83 o 
  -2  -5   6        0.11        7.20      6.28 o 
  -1  -5   6      266.27      283.37     15.04 o 
   0  -5   6      414.24      391.12     15.78 o 
   1  -5   6        9.68       15.81      7.20 o 
   2  -5   6      243.61      268.12     11.22 o 
   3  -5   6      237.62      228.91      9.86 o 
   4  -5   6      107.42       76.35     12.70 o 
   5  -5   6      218.59      204.30     15.84 o 
   6  -5   6        1.00        0.78      4.57 o 
   7  -5   6       51.09       44.13     17.27 o 
  -7  -4   6        4.17        1.25      4.04 o 
  -6  -4   6      142.72      145.46     10.93 o 
  -5  -4   6       42.28       45.99      7.05 o 
  -4  -4   6        9.60       14.16      4.62 o 
  -3  -4   6      576.20      594.45     23.32 o 
  -2  -4   6       99.46       94.87     10.62 o 
  -1  -4   6       80.25       77.33      6.70 o 
   0  -4   6       43.08       42.36      5.37 o 
   1  -4   6       15.19       24.66      5.94 o 
   2  -4   6      100.77      117.10      6.20 o 
   3  -4   6      228.93      228.55      8.94 o 
   4  -4   6       15.44       20.47      4.54 o 
   5  -4   6      253.21      270.42     16.82 o 
   6  -4   6       81.11       81.39     10.25 o 
   7  -4   6        2.59        5.69      5.77 o 
  -7  -3   6       88.89       79.33      9.54 o 
  -6  -3   6       60.87       66.22      8.23 o 
  -5  -3   6      372.30      361.73     17.94 o 
  -4  -3   6       15.98       21.25      5.16 o 
  -3  -3   6      306.23      318.41     15.30 o 
  -2  -3   6     1270.20     1277.03     42.12 o 
  -1  -3   6       16.41       18.74      4.88 o 
   0  -3   6      149.73      140.07      8.78 o 
   1  -3   6       53.06       65.44      4.04 o 
   2  -3   6      197.93      212.50      7.81 o 
   3  -3   6      266.82      288.12      9.46 o 
   4  -3   6        1.12        3.77      4.15 o 
   5  -3   6      164.81      173.08     12.22 o 
   6  -3   6      500.13      515.04     24.85 o 
   7  -3   6        3.28       14.46      6.26 o 
   8  -3   6       57.51       83.51     11.45 o 
  -7  -2   6       32.61       31.16      7.20 o 
  -6  -2   6        1.51        5.99      4.23 o 
  -5  -2   6      320.55      304.39     15.89 o 
  -4  -2   6      820.11      790.16     42.58 o 
  -3  -2   6       50.26       60.43      6.36 o 
  -2  -2   6     1569.60     1521.87     58.00 o 
  -1  -2   6      938.88     1000.02     28.92 o 
   0  -2   6      340.89      298.69     16.50 o 
   1  -2   6      231.40      218.24      6.23 o 
   2  -2   6      364.48      338.02      8.69 o 
   3  -2   6     1660.84     1713.75     44.69 o 
   4  -2   6       30.23       26.82      2.66 o 
   5  -2   6       16.80       18.71      4.53 o 
   6  -2   6      918.11      887.10     32.21 o 
   7  -2   6      110.97      106.34     10.87 o 
   8  -2   6       28.45       32.52      6.99 o 
  -7  -1   6       67.59       71.38      7.71 o 
  -6  -1   6        5.81        1.75      3.69 o 
  -5  -1   6       92.65       72.42      6.92 o 
  -4  -1   6      305.81      301.17     13.93 o 
  -3  -1   6        4.24        6.15      3.20 o 
  -2  -1   6      658.74      662.32     36.94 o 
  -1  -1   6     2462.48     2450.32     65.58 o 
   0  -1   6       55.35       54.51      5.79 o 
   1  -1   6      513.60      436.84      9.41 o 
   2  -1   6      240.10      225.39     21.38 o 
   3  -1   6      525.66      507.98     11.42 o 
   4  -1   6      467.81      462.82     10.73 o 
   5  -1   6       40.95       41.11      5.46 o 
   6  -1   6      346.40      348.61     25.12 o 
   7  -1   6      277.32      273.87     16.99 o 
   8  -1   6        6.02        4.43      7.39 o 
   9  -1   6       20.94       15.24      5.49 o 
  -7   0   6      112.86      120.72     10.45 o 
  -6   0   6      107.60      120.91      9.14 o 
  -5   0   6       23.83       24.62      5.23 o 
  -4   0   6       63.46       66.67      6.47 o 
  -3   0   6       18.14       18.38      3.60 o 
  -2   0   6      629.10      621.08     19.44 o 
  -1   0   6      303.19      319.12     12.07 o 
   0   0   6      373.45      340.56     12.34 o 
   1   0   6     1018.65     1022.54     25.54 o 
   2   0   6     1050.83     1045.32     19.18 o 
   3   0   6      231.10      232.58     17.19 o 
   4   0   6      658.15      664.24     28.65 o 
   5   0   6      165.36      154.40      9.84 o 
   6   0   6       29.88       31.01      5.20 o 
   7   0   6      153.17      157.92     10.66 o 
   8   0   6       20.75       19.49      5.30 o 
   9   0   6       66.06       58.07      9.38 o 
  -7   1   6       26.53       34.20      6.88 o 
  -6   1   6      275.65      288.57     16.53 o 
  -5   1   6       50.35       44.89      6.07 o 
  -4   1   6       89.12      103.36      7.49 o 
  -3   1   6      450.34      440.62     16.26 o 
  -2   1   6       33.79       36.53      5.11 o 
  -1   1   6       46.26       55.40      8.96 o 
   0   1   6      168.92      174.75      4.77 o 
   1   1   6      728.61      725.28     21.44 o 
   2   1   6     2046.30     2104.81     35.23 o 
   3   1   6      945.15      967.95     26.16 o 
   4   1   6       78.46       77.52      9.85 o 
   5   1   6      994.65     1007.07     31.24 o 
   6   1   6       55.23       65.12     14.50 o 
   7   1   6       65.01       77.31      8.80 o 
   8   1   6       43.17       58.94      8.12 o 
   9   1   6       19.10       27.60      7.23 o 
  -7   2   6        1.28       -0.84      4.04 o 
  -6   2   6      207.59      228.91     13.99 o 
  -5   2   6       87.12       86.74      7.56 o 
  -4   2   6        1.20        1.15      1.72 o 
  -3   2   6     1070.01     1051.04     34.18 o 
  -2   2   6       10.27        5.70      2.69 o 
  -1   2   6       15.85       15.66      2.21 o 
   0   2   6      638.43      660.52     30.38 o 
   1   2   6       86.83       98.42      4.40 o 
   2   2   6     1416.48     1436.58     34.61 o 
   3   2   6      963.35     1023.28     20.22 o 
   4   2   6       63.41       68.64      3.42 o 
   5   2   6     1114.27     1150.66     34.75 o 
   6   2   6      332.08      319.14     14.37 o 
   7   2   6        6.13        1.93      3.68 o 
   8   2   6      173.00      178.86     13.32 o 
   9   2   6        3.06        7.51      4.87 o 
  -7   3   6       44.25       39.38      7.52 o 
  -6   3   6       84.63       81.09      8.84 o 
  -5   3   6      236.15      235.99     10.24 o 
  -4   3   6        6.03       10.03      3.54 o 
  -3   3   6      587.02      610.85     27.86 o 
  -2   3   6      254.85      225.79      7.81 o 
  -1   3   6       80.64       88.73      4.54 o 
   0   3   6      519.70      523.23     20.71 o 
   1   3   6      239.04      283.58      9.67 o 
   2   3   6      567.00      589.30     13.80 o 
   3   3   6       31.32       24.48      4.03 o 
   4   3   6       42.15       42.06      6.72 o 
   5   3   6     1558.40     1536.23     50.88 o 
   6   3   6      343.15      322.36     16.16 o 
   7   3   6       49.27       56.00      7.43 o 
   8   3   6      134.34      137.60     11.66 o 
   9   3   6       56.47       57.97     10.44 o 
  -6   4   6        1.32        0.18      4.62 o 
  -5   4   6      184.67      184.49     16.90 o 
  -4   4   6       60.05       66.02      5.85 o 
  -3   4   6      134.87      134.91      6.50 o 
  -2   4   6     1317.62     1343.88     29.89 o 
  -1   4   6       32.70       44.77     10.62 o 
   0   4   6      401.90      423.55     15.54 o 
   1   4   6      297.47      277.97     10.73 o 
   2   4   6       37.23       48.60      5.01 o 
   3   4   6      210.94      207.65      7.26 o 
   4   4   6        4.26        2.55      2.34 o 
   5   4   6      330.58      333.49     54.00 o 
   6   4   6      479.73      490.19     22.26 o 
   7   4   6        1.13       10.20     11.08 o 
   8   4   6      173.16      167.99     13.19 o 
   9   4   6      124.37      124.15     12.38 o 
  -6   5   6        2.63        3.88      6.28 o 
  -5   5   6       56.39       60.63      6.10 o 
  -4   5   6       91.70       87.90      6.55 o 
  -3   5   6       18.18       23.31      5.47 o 
  -2   5   6      138.71      137.97      7.75 o 
  -1   5   6     1391.88     1387.68     33.55 o 
   0   5   6      158.99      149.15      5.80 o 
   1   5   6      200.13      193.69      6.89 o 
   2   5   6      158.77      170.89      7.31 o 
   3   5   6      348.32      328.99     10.08 o 
   4   5   6      167.62      181.20      7.36 o 
   5   5   6        0.02       -1.42      1.88 o 
   6   5   6      161.74      162.92     19.98 o 
   7   5   6      106.95      111.91      8.95 o 
   8   5   6       42.71       40.57     11.73 o 
   9   5   6      157.04      144.22     13.58 o 
  -5   6   6       13.19       28.38      7.34 o 
  -4   6   6      181.51      195.77     14.60 o 
  -3   6   6       11.12       16.24      5.41 o 
  -2   6   6        4.61        4.89      4.42 o 
  -1   6   6      198.27      200.64     11.71 o 
   0   6   6        0.34        2.25      3.13 o 
   1   6   6      163.97      182.64     15.52 o 
   2   6   6      425.98      425.25     20.04 o 
   3   6   6        6.78        6.70      2.15 o 
   4   6   6      434.87      412.25     26.44 o 
   5   6   6       10.87       18.28      3.18 o 
   6   6   6       18.56       17.45      2.96 o 
   7   6   6      174.27      204.51     72.32 o 
   8   6   6       30.64       25.58      6.78 o 
   9   6   6       47.29       49.17      8.95 o 
  -4   7   6      108.08      102.60     11.49 o 
  -3   7   6       70.43       72.39      9.94 o 
  -2   7   6        4.09        8.65      5.10 o 
  -1   7   6      125.43      109.11     10.69 o 
   0   7   6        6.98        3.04      4.12 o 
   1   7   6      138.97      148.14     11.41 o 
   2   7   6      236.00      217.61     12.46 o 
   3   7   6        3.12        6.72      5.82 o 
   4   7   6      215.06      226.31     13.23 o 
   5   7   6      217.53      226.40     12.83 o 
   6   7   6       18.26       19.49      4.72 o 
   7   7   6       49.28       85.34     21.61 o 
   8   7   6       29.24       42.67     12.19 o 
  -3   8   6       82.15       95.44     12.01 o 
  -2   8   6        0.49       -0.06      3.65 o 
  -1   8   6       56.68       59.12      9.19 o 
   0   8   6       63.93       62.27      9.01 o 
   1   8   6        0.25        1.84      5.08 o 
   2   8   6      211.53      212.87     14.41 o 
   3   8   6       57.90       54.11      6.79 o 
   4   8   6      152.90      156.74     12.06 o 
   5   8   6      209.78      193.77     12.56 o 
   6   8   6       57.38       52.14      9.88 o 
   7   8   6       26.77       26.05     10.71 o 
  -2   9   6        7.56       10.05      6.73 o 
  -1   9   6       13.62       30.98      8.17 o 
   0   9   6       44.54       44.68     10.07 o 
   1   9   6        1.34       -5.55      5.55 o 
   2   9   6       32.17       47.39      8.31 o 
   3   9   6      153.72      144.11     12.66 o 
   4   9   6        0.54       -2.14      4.36 o 
   5   9   6       84.80       93.53     10.25 o 
   6   9   6      104.49      106.75     11.18 o 
   0  10   6       20.78       26.94      7.83 o 
   1  10   6        9.87       11.81      6.78 o 
   2  10   6       35.95       41.41      9.07 o 
   3  10   6       55.80       51.35     10.02 o 
   4  10   6        9.71       10.79      6.46 o 
   5  10   6        1.33       -0.43      6.47 o 
  -1  -8   7      126.08      135.58     19.95 o 
   0  -8   7       15.22        9.24      8.50 o 
   1  -8   7       51.14       64.65     14.22 o 
  -4  -7   7       28.29       26.04     10.34 o 
  -3  -7   7       50.29       47.37      9.08 o 
  -2  -7   7        1.73        3.44      4.99 o 
  -1  -7   7       40.90       47.61     12.47 o 
   0  -7   7      113.73      106.25     11.55 o 
   1  -7   7        9.54        9.56      5.84 o 
   2  -7   7       38.09       44.07      8.87 o 
   3  -7   7       21.55       12.68     13.76 o 
   4  -7   7       13.80        5.91      7.57 o 
  -5  -6   7       75.41       88.19     11.56 o 
  -4  -6   7        3.92        6.22      5.29 o 
  -3  -6   7      142.41      131.62     14.13 o 
  -2  -6   7       60.85       52.94      7.99 o 
  -1  -6   7      152.51      165.76     21.43 o 
   0  -6   7      266.84      290.34     17.90 o 
   1  -6   7       22.93       31.98      5.20 o 
   2  -6   7       31.66       53.75     11.55 o 
   3  -6   7       82.59       87.97      7.81 o 
   4  -6   7        6.77       13.67     13.02 o 
   5  -6   7       41.86       46.54      9.51 o 
  -5  -5   7      246.93      242.05     16.48 o 
  -4  -5   7        0.10       -3.52      3.99 o 
  -3  -5   7       24.45       22.93      5.49 o 
  -2  -5   7      157.13      157.10     11.32 o 
  -1  -5   7       11.12       23.44      6.74 o 
   0  -5   7      959.60     1016.47     39.43 o 
   1  -5   7       73.41      104.56     17.09 o 
   2  -5   7      155.68      165.38      9.22 o 
   3  -5   7      657.12      663.59     21.80 o 
   4  -5   7       38.81       41.54     10.62 o 
   5  -5   7       18.43       32.71      8.13 o 
   6  -5   7       42.25       48.66      9.98 o 
  -6  -4   7        1.20        2.86      4.55 o 
  -5  -4   7      163.64      155.87     11.67 o 
  -4  -4   7      210.18      210.15     13.68 o 
  -3  -4   7       23.19       17.07      4.90 o 
  -2  -4   7       11.41       19.98      4.26 o 
  -1  -4   7       28.74       32.67      5.84 o 
   0  -4   7      327.48      326.78     16.23 o 
   1  -4   7       30.83       35.04      3.71 o 
   2  -4   7        0.27       -3.34      3.34 o 
   3  -4   7     1685.17     1726.31     42.67 o 
   4  -4   7      248.63      252.13     15.65 o 
   5  -4   7        8.92       18.79      6.08 o 
   6  -4   7       89.64       62.38      9.98 o 
   7  -4   7       24.68       33.62      8.87 o 
  -6  -3   7        6.06        3.59      4.76 o 
  -5  -3   7      158.34      163.52     12.73 o 
  -4  -3   7      271.94      277.13     16.35 o 
  -3  -3   7       36.99       34.23      5.76 o 
  -2  -3   7      120.39      146.41     15.42 o 
  -1  -3   7       97.77      102.06      8.87 o 
   0  -3   7       70.80       73.24     10.34 o 
   1  -3   7       95.46       98.16      4.65 o 
   2  -3   7       19.75       22.12      3.00 o 
   3  -3   7      121.56      116.36      6.07 o 
   4  -3   7      356.21      358.19     13.19 o 
   5  -3   7        2.25        6.83      7.39 o 
   6  -3   7      320.91      346.23     20.55 o 
   7  -3   7       53.59       55.92      9.90 o 
   8  -3   7        5.83        1.63      5.64 o 
  -7  -2   7       28.94       15.29      7.02 o 
  -6  -2   7      160.01      135.34     11.42 o 
  -5  -2   7       49.39       57.57     13.85 o 
  -4  -2   7       93.65       87.83      8.61 o 
  -3  -2   7      160.19      150.87     10.44 o 
  -2  -2   7      601.18      608.13     23.53 o 
  -1  -2   7      539.96      539.08     21.24 o 
   0  -2   7       40.74       46.36      5.72 o 
   1  -2   7      267.20      269.32      8.53 o 
   2  -2   7     1198.20     1224.78     26.09 o 
   3  -2   7        7.34        7.75      2.78 o 
   4  -2   7       31.84       35.26      3.04 o 
   5  -2   7      125.89      130.88     13.58 o 
   6  -2   7      129.83      135.97     11.41 o 
   7  -2   7      213.23      240.45     16.60 o 
   8  -2   7        2.28        6.66      6.56 o 
  -7  -1   7        2.39        0.01      3.63 o 
  -6  -1   7      242.22      219.82     13.67 o 
  -5  -1   7       62.35       60.58     11.64 o 
  -4  -1   7        5.34       14.42      4.99 o 
  -3  -1   7      198.19      204.74     11.81 o 
  -2  -1   7      249.13      229.53     11.69 o 
  -1  -1   7     1294.95     1321.85     39.44 o 
   0  -1   7      441.23      416.59     16.52 o 
   1  -1   7      111.52       97.25      7.47 o 
   2  -1   7     1036.42      995.70     20.76 o 
   3  -1   7      263.86      250.81     11.20 o 
   4  -1   7       77.16       68.53      5.70 o 
   5  -1   7      324.97      327.48     16.90 o 
   6  -1   7        0.62        0.35      3.55 o 
   7  -1   7      389.62      397.53     20.97 o 
   8  -1   7       38.36       42.36      7.86 o 
  -7   0   7        8.19        5.52      5.10 o 
  -6   0   7      209.39      214.37     39.81 o 
  -5   0   7       10.55       16.78      5.15 o 
  -4   0   7        1.70        5.75      4.43 o 
  -3   0   7      672.36      697.42     25.38 o 
  -2   0   7        0.38        3.18      3.28 o 
  -1   0   7      360.33      391.55     15.79 o 
   0   0   7     1109.14     1144.44     49.41 o 
   1   0   7       78.76       85.27      4.03 o 
   2   0   7      500.88      498.26     11.89 o 
   3   0   7      274.78      274.62     12.02 o 
   4   0   7       50.84       47.65      3.00 o 
   5   0   7       17.06       24.95     11.18 o 
   6   0   7       35.56       40.81      6.86 o 
   7   0   7      235.17      237.28     20.23 o 
   8   0   7      247.98      248.27     17.04 o 
   9   0   7        0.00        1.21      4.62 o 
  -7   1   7       11.86        2.57      4.60 o 
  -6   1   7       74.81       94.90      9.92 o 
  -5   1   7       61.63       64.26      6.65 o 
  -4   1   7       83.54       77.34      7.62 o 
  -3   1   7      656.66      656.50     24.34 o 
  -2   1   7      247.33      235.76     11.04 o 
  -1   1   7       39.93       48.42      5.64 o 
   0   1   7     1147.54     1140.70     67.43 o 
   1   1   7      261.68      276.18     10.84 o 
   2   1   7      956.19      962.52     20.13 o 
   3   1   7      277.81      255.76      7.88 o 
   4   1   7       16.11       16.41      2.47 o 
   5   1   7      175.28      159.83     10.18 o 
   6   1   7       14.84       12.28      4.62 o 
   7   1   7       44.24       60.89     12.84 o 
   8   1   7      114.09      117.35     10.91 o 
   9   1   7       17.56       15.12      6.65 o 
  -6   2   7        0.69        2.49      4.30 o 
  -5   2   7       75.72       70.27      7.94 o 
  -4   2   7       47.40       54.20      7.57 o 
  -3   2   7      166.72      170.47      9.92 o 
  -2   2   7      340.56      333.27     11.57 o 
  -1   2   7        3.05       13.88      3.39 o 
   0   2   7      431.70      454.52     11.78 o 
   1   2   7     1204.28     1255.97     25.80 o 
   2   2   7        5.17       14.60      2.99 o 
   3   2   7      915.35      892.02     24.08 o 
   4   2   7      216.00      213.89      7.12 o 
   5   2   7      364.79      307.40     18.72 o 
   6   2   7      429.30      431.82     19.78 o 
   7   2   7        0.72       -2.27      4.16 o 
   8   2   7       18.35       19.85      6.42 o 
   9   2   7       37.51       37.32      8.10 o 
  -6   3   7        9.36       15.02      5.80 o 
  -5   3   7       63.61       67.58      8.10 o 
  -4   3   7      177.22      153.24     10.03 o 
  -3   3   7        3.92        0.51      2.96 o 
  -2   3   7       62.21       63.83      4.35 o 
  -1   3   7      211.22      199.27      7.04 o 
   0   3   7       39.22       45.27      4.83 o 
   1   3   7      613.83      595.68     23.52 o 
   2   3   7       15.19       16.91      3.07 o 
   3   3   7      169.25      171.35      9.99 o 
   4   3   7      618.40      709.71    110.51 o 
   5   3   7        5.31        7.27      1.96 o 
   6   3   7      982.08      991.78     35.99 o 
   7   3   7      170.71      178.27     12.27 o 
   8   3   7        0.83        3.07      5.36 o 
   9   3   7      134.67      144.24     14.10 o 
  -6   4   7       69.85       72.60     13.30 o 
  -5   4   7       22.39       23.97      5.02 o 
  -4   4   7      180.27      172.65      8.89 o 
  -3   4   7       11.46       13.44      4.91 o 
  -2   4   7      441.11      428.19     21.42 o 
  -1   4   7      135.19      143.11      6.41 o 
   0   4   7       11.93       14.06      2.77 o 
   1   4   7      176.65      191.71      7.32 o 
   2   4   7      142.98      133.68      6.44 o 
   3   4   7      118.44      118.94      6.06 o 
   4   4   7      366.81      367.61     11.36 o 
   5   4   7       95.66       92.35     20.11 o 
   6   4   7      298.29      294.44     15.87 o 
   7   4   7      113.49      123.53     10.78 o 
   8   4   7        9.63       10.39      9.70 o 
   9   4   7      214.31      211.02     16.87 o 
  -5   5   7        3.50        3.32      5.73 o 
  -4   5   7      114.97      112.01      7.68 o 
  -3   5   7       59.77       65.88      5.18 o 
  -2   5   7       17.85       20.73      5.28 o 
  -1   5   7      656.19      607.45     32.33 o 
   0   5   7       18.15       20.66      2.86 o 
   1   5   7      366.33      366.66     11.38 o 
   2   5   7      397.10      412.37     16.96 o 
   3   5   7        0.08        3.51      3.88 o 
   4   5   7       69.95       72.30      5.07 o 
   5   5   7      279.85      266.24      9.25 o 
   6   5   7       71.70       77.61     20.72 o 
   7   5   7      126.11      155.68     11.39 o 
   8   5   7       21.27       26.41      6.85 o 
   9   5   7       75.01       72.36     10.41 o 
  -5   6   7       21.81       19.95     10.53 o 
  -4   6   7       42.25       30.56      7.05 o 
  -3   6   7       79.50       81.10      9.44 o 
  -2   6   7       40.60       29.63      5.80 o 
  -1   6   7       97.80      108.43     11.18 o 
   0   6   7      122.55      109.29      9.79 o 
   1   6   7      157.55      154.14      9.62 o 
   2   6   7      303.76      333.88     15.39 o 
   3   6   7      199.22      197.14     16.81 o 
   4   6   7      167.09      158.71      9.44 o 
   5   6   7       16.05       17.60      3.20 o 
   6   6   7       39.87       34.25      3.85 o 
   7   6   7      103.93      103.35      9.97 o 
   8   6   7      121.09      126.93     12.00 o 
  -4   7   7        5.68       -0.18      5.36 o 
  -3   7   7      101.20      115.82     11.00 o 
  -2   7   7        7.13       20.44     13.02 o 
  -1   7   7        7.04       14.63      5.63 o 
   0   7   7      461.35      425.38     21.51 o 
   1   7   7        3.88       18.65     17.18 o 
   2   7   7        1.38        5.07      4.48 o 
   3   7   7      169.87      192.11     22.63 o 
   4   7   7       47.88       41.44      7.02 o 
   5   7   7       94.68       98.67      8.56 o 
   6   7   7        5.89       18.03      4.64 o 
   7   7   7        4.18        3.51     11.27 o 
   8   7   7       78.24       72.60     15.15 o 
  -3   8   7       51.03       55.69     10.38 o 
  -2   8   7       45.32       44.61      8.92 o 
  -1   8   7       12.45       11.51      5.99 o 
   0   8   7      262.11      257.99     17.25 o 
   1   8   7      197.88      184.22     18.75 o 
   2   8   7        0.36       -4.54      4.70 o 
   3   8   7      103.96      112.10     10.92 o 
   4   8   7        2.44        2.85      4.04 o 
   5   8   7       89.14       92.32      9.40 o 
   6   8   7       27.54       29.11      5.91 o 
   7   8   7        2.18        0.55      6.28 o 
  -1   9   7        5.55        5.25     11.64 o 
   0   9   7       33.97       35.13      7.48 o 
   1   9   7      104.92       99.47     10.83 o 
   2   9   7        9.33       -0.55      3.85 o 
   3   9   7      116.15      113.77     12.25 o 
   4   9   7       63.73       70.43     10.21 o 
   5   9   7        7.86       11.58      5.76 o 
   6   9   7       86.75       88.11     16.62 o 
   1  10   7       16.20       14.72      7.58 o 
   2  10   7       11.67       20.66      7.94 o 
   3  10   7        7.58       16.49     10.99 o 
  -2  -7   8       76.70       79.99     10.95 o 
  -1  -7   8       12.63       23.93      7.70 o 
   0  -7   8      193.69      195.62     16.96 o 
   1  -7   8       16.50       15.15      7.14 o 
   2  -7   8       24.11       12.92      6.61 o 
  -3  -6   8       21.32       21.93      7.37 o 
  -2  -6   8       63.69       74.14      9.94 o 
  -1  -6   8        2.36        4.74      5.18 o 
   0  -6   8      162.93      162.11     13.07 o 
   1  -6   8       90.94      111.34     12.01 o 
   2  -6   8        3.48       -4.79      5.06 o 
   3  -6   8      168.70      172.53     26.42 o 
   4  -6   8       12.04        9.53      6.46 o 
  -4  -5   8       38.32       33.92      7.19 o 
  -3  -5   8        0.50        1.34      8.96 o 
  -2  -5   8      186.91      194.56     15.52 o 
  -1  -5   8      208.18      232.11     22.72 o 
   0  -5   8       78.81       74.09      9.66 o 
   1  -5   8      175.82      165.28     12.68 o 
   2  -5   8        9.92        9.90      3.50 o 
   3  -5   8      148.21      159.80      9.44 o 
   4  -5   8      201.50      213.00     15.58 o 
   5  -5   8        2.25        1.54      4.67 o 
  -5  -4   8       44.62       48.56     10.99 o 
  -4  -4   8      106.98       92.30      9.18 o 
  -3  -4   8       11.20       20.17      5.99 o 
  -2  -4   8       63.73       68.08      8.48 o 
  -1  -4   8      594.50      569.88     41.93 o 
   0  -4   8       18.58       36.71      7.27 o 
   1  -4   8      191.92      203.53     13.26 o 
   2  -4   8      356.10      376.65     17.33 o 
   3  -4   8       71.13       62.68      5.57 o 
   4  -4   8      313.94      303.12     17.17 o 
   5  -4   8        5.95        3.01      5.17 o 
   6  -4   8       50.01       44.06      9.26 o 
  -6  -3   8       65.54       73.04     10.71 o 
  -5  -3   8        4.32        2.55      4.77 o 
  -4  -3   8      247.82      236.51     19.12 o 
  -3  -3   8       63.12       67.69      7.85 o 
  -2  -3   8       70.65       77.05      8.86 o 
  -1  -3   8      157.96      160.03     11.85 o 
   0  -3   8      147.50      144.79     11.06 o 
   1  -3   8      139.58      148.38     11.18 o 
   2  -3   8      152.16      157.59      6.96 o 
   3  -3   8      153.27      153.14      7.53 o 
   4  -3   8      425.91      390.34     13.19 o 
   5  -3   8       70.23       62.00      8.19 o 
   6  -3   8        2.63        6.84      6.74 o 
   7  -3   8      178.54      174.20     15.89 o 
  -6  -2   8      197.52      191.65     16.35 o 
  -5  -2   8        1.47        4.29      4.23 o 
  -4  -2   8       23.82       30.51      5.86 o 
  -3  -2   8      495.10      509.64     23.05 o 
  -2  -2   8       36.72       37.90     10.53 o 
  -1  -2   8      166.84      160.18     10.44 o 
   0  -2   8      134.70      143.06     12.47 o 
   1  -2   8       94.85       85.92      5.30 o 
   2  -2   8       36.54       39.95      4.41 o 
   3  -2   8       34.15       35.27      3.26 o 
   4  -2   8      266.06      258.64     15.51 o 
   5  -2   8      286.93      292.81     16.44 o 
   6  -2   8       52.84       56.18      8.03 o 
   7  -2   8       56.29       66.47      9.12 o 
   8  -2   8      114.39      122.29     14.00 o 
  -6  -1   8      129.81      127.05     16.16 o 
  -5  -1   8      246.16      236.68     15.90 o 
  -4  -1   8        0.08        0.83      7.39 o 
  -3  -1   8      331.22      335.72     19.30 o 
  -2  -1   8      374.94      372.62     16.87 o 
  -1  -1   8       82.25       76.21      7.18 o 
   0  -1   8      178.93      186.78     10.56 o 
   1  -1   8       69.89       64.43      6.10 o 
   2  -1   8      484.33      458.40     12.14 o 
   3  -1   8       43.22       45.50      3.58 o 
   4  -1   8       43.90       39.26     10.82 o 
   5  -1   8      364.05      389.92     18.33 o 
   6  -1   8      212.96      246.39     15.98 o 
   7  -1   8       59.18       53.47      9.09 o 
   8  -1   8       95.17      104.33     12.43 o 
  -6   0   8       17.43       22.11      6.53 o 
  -5   0   8      204.36      206.38     13.23 o 
  -4   0   8       98.27       87.14      8.78 o 
  -3   0   8       71.61       63.99      9.79 o 
  -2   0   8     1247.14     1251.02     42.02 o 
  -1   0   8       15.32       18.60      4.79 o 
   0   0   8       58.03       53.62      6.42 o 
   1   0   8      177.48      175.87      6.66 o 
   2   0   8      127.39      125.08      5.40 o 
   3   0   8     1284.21     1343.43     31.44 o 
   4   0   8       49.14       53.26      3.48 o 
   5   0   8       22.03       29.22      5.77 o 
   6   0   8      418.81      413.76     21.25 o 
   7   0   8        4.33        4.18      4.67 o 
   8   0   8       68.75       77.98      9.81 o 
  -6   1   8       13.23        9.97      5.19 o 
  -5   1   8      188.76      174.49     13.18 o 
  -4   1   8       51.37       48.61      6.97 o 
  -2   1   8      434.28      450.99     19.21 o 
  -1   1   8      202.53      189.40     10.75 o 
   0   1   8      119.99      106.94     11.19 o 
   1   1   8      563.87      531.77     21.17 o 
   2   1   8      104.79      108.45      5.08 o 
   3   1   8      700.54      681.98     16.92 o 
   4   1   8      337.65      311.34      9.51 o 
   5   1   8        6.10        4.55      3.21 o 
   6   1   8      392.37      457.62     35.19 o 
   7   1   8       78.31       72.34      9.54 o 
   8   1   8       13.93       12.34      6.52 o 
   9   1   8       22.00       26.69      6.56 o 
  -6   2   8        9.43       10.75      5.87 o 
  -5   2   8      105.47       96.30      8.93 o 
  -4   2   8      105.61      105.11     11.91 o 
  -3   2   8        1.32       10.87      4.71 o 
  -2   2   8      291.13      284.13     14.09 o 
  -1   2   8       53.84       60.88      6.73 o 
   0   2   8       12.35       13.02      2.43 o 
   1   2   8      776.88      943.23    119.00 o 
   2   2   8      300.86      279.04     11.30 o 
   3   2   8      342.84      339.48     10.54 o 
   4   2   8      282.65      286.90     14.37 o 
   5   2   8        0.67       -0.16      3.18 o 
   6   2   8      273.53      273.00     15.92 o 
   7   2   8       69.43       75.04      9.15 o 
   8   2   8        7.82       13.22      6.48 o 
   9   2   8      105.37       95.51     12.69 o 
  -5   3   8       10.18        7.09      4.90 o 
  -4   3   8      115.52      128.07      9.46 o 
  -3   3   8        0.60        3.23      3.71 o 
  -2   3   8       86.41       89.39      8.09 o 
  -1   3   8      328.49      297.60     17.85 o 
   0   3   8       25.38       28.38      5.47 o 
   1   3   8      356.16      380.38     19.10 o 
   2   3   8      498.50      498.69     14.67 o 
   3   3   8       38.65       55.43      8.67 o 
   4   3   8      177.28      180.84      8.10 o 
   5   3   8      352.22      357.19     17.79 o 
   6   3   8      125.04      124.33     11.10 o 
   7   3   8       34.95       50.11     10.34 o 
   8   3   8        0.36       -1.37      4.53 o 
   9   3   8       87.37       71.93     11.03 o 
  -5   4   8       39.02       26.23      6.47 o 
  -4   4   8       19.47       29.22      5.70 o 
  -3   4   8       80.74       65.82      6.43 o 
  -2   4   8       60.36       63.78      6.46 o 
  -1   4   8       62.07       67.44      6.09 o 
   0   4   8      189.71      196.53      8.17 o 
   1   4   8      252.40      240.54     15.29 o 
   2   4   8      361.57      361.29     19.64 o 
   3   4   8      290.05      297.20     11.21 o 
   4   4   8      117.09      136.92     19.21 o 
   5   4   8      297.70      312.47     15.13 o 
   6   4   8       54.59       58.73      8.10 o 
   7   4   8       29.22       36.46      7.47 o 
   8   4   8       46.19       58.79      9.31 o 
   9   4   8       22.70       22.35      7.90 o 
  -5   5   8       57.41       67.24     13.67 o 
  -4   5   8        5.50        2.22      5.54 o 
  -3   5   8      322.27      264.24     11.60 o 
  -2   5   8       17.97       16.13      3.34 o 
  -1   5   8       11.94        8.02      6.43 o 
   0   5   8      110.53      119.25      8.13 o 
   1   5   8      126.59      132.47      9.14 o 
   2   5   8      337.97      330.45     25.86 o 
   3   5   8      191.67      186.41     12.33 o 
   4   5   8       16.67       28.19      4.46 o 
   5   5   8      386.93      430.86     72.77 o 
   6   5   8       31.29       32.05      5.90 o 
   7   5   8       49.99       49.58      8.16 o 
   8   5   8       88.13      100.28     11.79 o 
  -4   6   8        1.52       -0.92      6.65 o 
  -3   6   8       89.22       87.11     10.03 o 
  -2   6   8      326.33      293.84     20.60 o 
  -1   6   8        0.20        0.93      3.00 o 
   0   6   8      178.52      185.79     12.73 o 
   1   6   8        5.27        0.88      3.52 o 
   2   6   8       58.49       70.76      8.15 o 
   3   6   8      161.39      156.09      9.40 o 
   4   6   8       21.21       22.89      5.05 o 
   5   6   8      168.18      149.08      7.83 o 
   6   6   8      182.95      162.54     40.64 o 
   7   6   8       20.88       13.58      4.96 o 
   8   6   8      119.86      121.55     18.29 o 
  -3   7   8       14.18        2.96      6.83 o 
  -2   7   8       46.24       60.11      8.94 o 
  -1   7   8       80.66       77.85      8.34 o 
   0   7   8      124.52      134.93     12.00 o 
   1   7   8       98.20       93.40      8.59 o 
   2   7   8        8.70        8.58      4.88 o 
   3   7   8      112.12      107.73      8.20 o 
   4   7   8        4.17        6.07      3.98 o 
   5   7   8       44.45       39.53      6.39 o 
   6   7   8      103.38       95.77      8.64 o 
   7   7   8       45.36       39.90     19.03 o 
  -2   8   8       46.91       43.75      9.21 o 
  -1   8   8       16.60       10.28      6.20 o 
   0   8   8        6.34       17.81     11.18 o 
   1   8   8       68.68       74.89      9.79 o 
   2   8   8        5.60        4.88      4.93 o 
   3   8   8       32.55       33.39      7.36 o 
   4   8   8      155.69      141.31     12.09 o 
   5   8   8       13.80        7.87      4.70 o 
   6   8   8        7.57        6.83      8.68 o 
   0   9   8        0.34        1.07      7.39 o 
   1   9   8       88.04       96.95     11.65 o 
   2   9   8       34.18       34.34      8.30 o 
   3   9   8       11.82       10.72      6.74 o 
   4   9   8       88.57       81.06     10.67 o 
   5   9   8       19.94       20.89      5.89 o 
  -2  -6   9       78.41       81.59     11.81 o 
  -1  -6   9      116.35      109.74     12.69 o 
   0  -6   9        2.36        2.53      5.73 o 
   1  -6   9       98.77       81.29     11.62 o 
   2  -6   9       33.95       51.80     20.04 o 
   3  -6   9        6.63       -0.18      8.50 o 
  -3  -5   9       23.58       36.16      7.59 o 
  -2  -5   9       28.61       26.89      7.65 o 
  -1  -5   9       65.20       76.11     10.51 o 
   0  -5   9       28.38       49.97      9.00 o 
   1  -5   9       68.81       71.16     10.81 o 
   2  -5   9        5.01       12.78      6.21 o 
   3  -5   9        0.14      -11.64     11.64 o 
   4  -5   9      100.51       79.06     20.13 o 
  -4  -4   9       48.50       40.87      7.54 o 
  -3  -4   9      175.93      163.06     14.02 o 
  -2  -4   9       17.33       23.32      6.66 o 
  -1  -4   9      258.18      259.52     22.17 o 
   0  -4   9      167.24      164.56     13.69 o 
   1  -4   9       36.73       33.88      7.30 o 
   2  -4   9       66.70       66.39      8.54 o 
   3  -4   9       61.15       69.18     10.30 o 
   4  -4   9       99.81       93.19     10.19 o 
   5  -4   9       13.93       18.36      6.84 o 
   6  -4   9        1.27        7.37      6.29 o 
  -5  -3   9      100.29      109.85     12.58 o 
  -4  -3   9       32.58       24.93      6.66 o 
  -3  -3   9       19.48       20.91      6.70 o 
  -2  -3   9       45.64       45.13      8.02 o 
  -1  -3   9      168.27      163.66     14.50 o 
   0  -3   9      700.29      780.90     33.81 o 
   1  -3   9       40.64       31.87      5.95 o 
   2  -3   9      336.83      349.33     18.01 o 
   3  -3   9      449.56      435.89     15.71 o 
   4  -3   9       19.76       13.30      5.17 o 
   5  -3   9       53.97       56.70     15.05 o 
   6  -3   9       39.78       44.62      9.37 o 
  -5  -2   9      148.53      160.78     14.59 o 
  -4  -2   9       33.94       34.81      6.57 o 
  -3  -2   9        5.31        3.20      4.07 o 
  -2  -2   9        7.60        4.03      4.48 o 
  -1  -2   9      173.34      165.93     11.79 o 
   0  -2   9      350.78      371.25     19.14 o 
   1  -2   9       84.70       88.08     14.13 o 
   2  -2   9       48.90       43.04      3.69 o 
   3  -2   9      907.11      852.49     27.60 o 
   4  -2   9       43.63       41.18      5.62 o 
   5  -2   9      167.54      165.94     12.54 o 
   6  -2   9       59.77       50.02     11.27 o 
   7  -2   9        0.54       -1.24      4.50 o 
  -5  -1   9      177.20      172.09     14.74 o 
  -4  -1   9       43.76       41.82      7.62 o 
  -3  -1   9        2.63        0.81      3.91 o 
  -2  -1   9      231.51      248.23     15.23 o 
  -1  -1   9       12.91       16.30      5.40 o 
   0  -1   9       39.99       47.20      6.79 o 
   1  -1   9      248.80      245.34     25.86 o 
   2  -1   9      153.20      125.33      8.90 o 
   3  -1   9      160.57      141.93      6.54 o 
   4  -1   9      298.78      273.26     31.25 o 
   5  -1   9       24.00       26.67     11.08 o 
   6  -1   9      191.59      225.32     15.27 o 
   7  -1   9        1.06       18.66      7.76 o 
  -5   0   9       75.00       66.83      9.46 o 
  -4   0   9       41.10       37.77      7.37 o 
  -3   0   9        4.27       19.42     14.13 o 
  -2   0   9      708.73      721.67     29.49 o 
  -1   0   9      114.12      124.83     10.34 o 
   0   0   9        5.31       14.81      7.20 o 
   1   0   9      197.83      221.19     12.55 o 
   2   0   9      171.27      167.69      6.65 o 
   3   0   9      152.40      144.86      6.17 o 
   4   0   9      101.85      103.76     25.49 o 
   5   0   9       32.11       31.56      6.39 o 
   6   0   9      244.85      255.79     16.64 o 
   7   0   9       74.09       83.36     10.52 o 
   8   0   9        1.56       -1.25      4.74 o 
  -5   1   9        0.10       59.58     39.90 o 
  -4   1   9       94.70       96.62     10.30 o 
  -3   1   9       28.42       25.20      6.47 o 
  -2   1   9      170.16      201.93     13.25 o 
  -1   1   9      589.65      610.54     25.43 o 
   0   1   9        6.13        4.83      3.76 o 
   1   1   9      131.91      115.69     13.79 o 
   2   1   9      402.87      394.66     11.37 o 
   3   1   9        0.85        0.09      1.70 o 
   4   1   9        5.24       10.54      8.50 o 
   5   1   9       89.18      107.52     10.21 o 
   6   1   9      162.24      172.78     13.12 o 
   7   1   9      381.44      367.86     22.53 o 
   8   1   9       18.45       14.27      6.94 o 
  -5   2   9        1.17        3.69      4.62 o 
  -4   2   9       72.27       76.96      9.40 o 
  -3   2   9      106.67      112.92     10.18 o 
  -2   2   9       30.32       34.04      6.63 o 
  -1   2   9      560.93      600.79     25.49 o 
   0   2   9      328.40      330.44     16.42 o 
   1   2   9       91.31       80.93      4.53 o 
   2   2   9      237.81      241.44      8.87 o 
   3   2   9        0.85        0.99      2.15 o 
   4   2   9      130.54      138.53      6.74 o 
   5   2   9        2.14        8.49      4.61 o 
   6   2   9       12.84       13.49      5.56 o 
   7   2   9      270.88      284.05     19.21 o 
   8   2   9       69.86       78.95     11.44 o 
  -5   3   9       25.34       25.01      6.70 o 
  -4   3   9       63.81       57.86      8.35 o 
  -3   3   9      132.00      133.13     10.86 o 
  -2   3   9        1.92        1.75      3.66 o 
  -1   3   9      227.71      237.50     13.57 o 
   0   3   9      737.25      722.03     38.28 o 
   1   3   9       13.23       15.94      3.23 o 
   2   3   9      321.74      362.62     63.27 o 
   3   3   9       78.79       82.79      7.14 o 
   4   3   9      146.92      161.64      8.17 o 
   5   3   9      163.90      163.08     13.76 o 
   6   3   9        5.42        0.62      3.76 o 
   7   3   9      112.40      113.11     10.69 o 
   8   3   9       23.66       26.13      7.02 o 
  -4   4   9        0.06       -0.84      5.36 o 
  -3   4   9       86.35       89.12     10.99 o 
  -2   4   9       36.15       38.42      7.02 o 
  -1   4   9        2.30        2.68      2.30 o 
   0   4   9      244.42      241.98     20.38 o 
   1   4   9       11.02       18.09      3.64 o 
   2   4   9       88.20       97.04      6.16 o 
   3   4   9      568.08      577.71     18.27 o 
   4   4   9       12.84       20.35      8.11 o 
   5   4   9      228.19      230.23     10.21 o 
   6   4   9      118.56      108.62     10.86 o 
   7   4   9       30.15       32.79      7.67 o 
   8   4   9       44.21       65.41     10.25 o 
  -4   5   9       22.64       21.80      9.97 o 
  -3   5   9       81.13       79.06     13.30 o 
  -2   5   9       18.34       26.73      9.97 o 
  -1   5   9       37.42       36.33      3.93 o 
   0   5   9       18.56       22.42      3.74 o 
   1   5   9       41.28       40.94      4.37 o 
   2   5   9       89.40      102.20      6.99 o 
   3   5   9      167.49      172.76      9.15 o 
   4   5   9      194.58      190.81      9.72 o 
   5   5   9       77.20       82.76     15.46 o 
   6   5   9      202.62      214.26     15.37 o 
   7   5   9       27.46       31.39      7.96 o 
   8   5   9       30.44       38.05      8.59 o 
  -3   6   9        0.08        0.74      6.65 o 
  -2   6   9      206.50      219.45     20.32 o 
  -1   6   9        0.41        6.08      6.37 o 
   0   6   9       11.88       18.05      4.93 o 
   1   6   9      144.52      141.27     10.47 o 
   2   6   9        1.69        1.29      3.40 o 
   3   6   9       14.57       17.56      5.15 o 
   4   6   9      161.58      147.97     15.98 o 
   5   6   9       44.97       38.03      6.31 o 
   6   6   9      168.44      204.06     67.70 o 
   7   6   9       71.51       86.82     15.33 o 
  -2   7   9       53.52       60.77     14.22 o 
  -1   7   9      105.72      102.54     10.26 o 
   0   7   9        7.56       10.23      6.19 o 
   1   7   9      155.44      154.43     12.47 o 
   2   7   9       29.54       26.19      6.75 o 
   3   7   9       21.01       25.02      5.93 o 
   4   7   9       41.65       44.25      6.70 o 
   5   7   9       12.92       16.53      8.40 o 
   6   7   9       77.48       58.74     13.30 o 
   7   7   9       96.70       96.42     14.41 o 
  -1   8   9      100.37       90.32     11.36 o 
   0   8   9       12.79        3.42      4.90 o 
   1   8   9       17.52       24.20      6.39 o 
   2   8   9       50.87       56.35      8.61 o 
   3   8   9        0.05       -1.10      3.97 o 
   4   8   9       88.32       94.16     10.34 o 
   5   8   9        0.87        3.74      4.51 o 
   6   8   9        0.17        3.32      7.76 o 
   2   9   9       30.67       36.51      8.84 o 
   3   9   9       20.34       21.93      7.71 o 
  -1  -5  10       44.56       41.76      9.50 o 
   0  -5  10      160.16      166.91     15.83 o 
   1  -5  10        0.05       10.69      6.07 o 
   2  -5  10       68.81       65.08     10.25 o 
   3  -5  10        8.08       -5.73     11.45 o 
  -3  -4  10       56.04       50.00      9.50 o 
  -2  -4  10       54.72       59.17      9.59 o 
  -1  -4  10       68.75       62.29      9.63 o 
   0  -4  10      174.87      174.79     26.32 o 
   1  -4  10       35.52       33.33      7.86 o 
   2  -4  10       32.81       38.71      7.94 o 
   3  -4  10      143.70      162.37     27.15 o 
   4  -4  10        6.45        9.42     12.19 o 
  -3  -3  10        2.52        4.24      5.58 o 
  -2  -3  10      147.45      161.59     14.94 o 
  -1  -3  10        0.21        4.25      5.73 o 
   0  -3  10      139.66      147.18     25.68 o 
   1  -3  10      282.85      278.63     16.92 o 
   2  -3  10       20.29       20.57      5.78 o 
   3  -3  10      109.60      108.74     10.32 o 
   4  -3  10       84.03      111.02     22.35 o 
   5  -3  10       28.30       21.31      8.31 o 
  -4  -2  10       42.46       54.55      9.19 o 
  -3  -2  10        0.56       18.01     14.59 o 
  -2  -2  10       83.32       61.89      9.47 o 
  -1  -2  10      149.38      145.83     17.55 o 
   0  -2  10       13.97       33.52     16.35 o 
   1  -2  10      168.73      183.24     15.98 o 
   2  -2  10      153.72      124.31     11.73 o 
   3  -2  10      170.08      149.63     14.41 o 
   4  -2  10      208.74      198.38     13.16 o 
   5  -2  10        3.38        5.66      4.47 o 
   6  -2  10       50.86       43.50      8.27 o 
  -4  -1  10      189.35      188.25     16.04 o 
  -3  -1  10        0.60       -4.08      4.08 o 
  -2  -1  10       88.01       79.48      9.90 o 
  -1  -1  10      142.74      141.20     12.25 o 
   0  -1  10        3.65       -2.88      4.30 o 
   1  -1  10       87.32      107.15      9.84 o 
   2  -1  10       56.98       69.92      7.29 o 
   3  -1  10       38.07       36.07      3.52 o 
   4  -1  10      432.18      379.82     39.35 o 
   5  -1  10       65.13       52.89      7.73 o 
   6  -1  10        6.48       10.25      4.80 o 
   7  -1  10       98.38       91.98     17.09 o 
  -4   0  10      122.27      105.76     11.61 o 
  -3   0  10      154.78      157.72     12.47 o 
  -2   0  10       11.92       15.29      5.86 o 
  -1   0  10      126.78      131.03     11.03 o 
   0   0  10        2.66        1.27      3.68 o 
   1   0  10      167.36      169.78     12.54 o 
   2   0  10       80.18      102.86     10.90 o 
   3   0  10       47.11       38.94      5.87 o 
   4   0  10      369.64      329.30     11.75 o 
   5   0  10      172.79      169.09     12.16 o 
   6   0  10        2.82       11.08      5.63 o 
   7   0  10      103.48      107.82     12.20 o 
  -4   1  10       38.64       40.25      8.36 o 
  -3   1  10      222.98      224.66     16.59 o 
  -2   1  10       67.29       67.89      9.14 o 
  -1   1  10       83.62       82.55     11.91 o 
   0   1  10       30.64       42.21      6.42 o 
   1   1  10        1.52        2.71      5.17 o 
   2   1  10      396.14      370.40     39.61 o 
   3   1  10        0.62        7.66      3.33 o 
   4   1  10       73.58       71.75      5.33 o 
   5   1  10      221.57      256.45     16.31 o 
   6   1  10       12.19        6.04     10.16 o 
   7   1  10      191.00      192.39     35.65 o 
  -4   2  10       14.40       19.44      6.53 o 
  -3   2  10       47.89       46.82      8.03 o 
  -2   2  10      115.34      120.50     11.53 o 
  -1   2  10       75.27       85.87      8.85 o 
   0   2  10      213.13      218.95     13.32 o 
   1   2  10       29.93       41.18      8.77 o 
   2   2  10       75.91       75.06     11.39 o 
   3   2  10      318.20      326.24     11.78 o 
   4   2  10        0.04       -0.76      2.17 o 
   5   2  10       45.15       41.99      6.87 o 
   6   2  10      162.77      170.35     13.45 o 
   7   2  10       58.07       61.88      8.83 o 
   8   2  10       27.88       45.13     10.32 o 
  -4   3  10       20.58       13.84      6.12 o 
  -3   3  10       23.91       27.29      6.85 o 
  -2   3  10       30.59       38.39      7.24 o 
  -1   3  10        0.13        0.96      6.10 o 
   0   3  10      221.70      242.69     15.07 o 
   1   3  10      155.08      200.77     29.34 o 
   2   3  10      219.77      222.96     10.03 o 
   3   3  10      358.85      369.09     14.04 o 
   4   3  10       79.92       77.81      6.15 o 
   5   3  10        7.55       15.57     10.62 o 
   6   3  10       94.50      109.44     11.24 o 
   7   3  10        1.61        8.05      5.91 o 
   8   3  10       46.63       53.58     10.54 o 
  -3   4  10       10.40       20.15      5.68 o 
  -2   4  10      140.97      124.79     13.21 o 
  -1   4  10        7.25        4.66      4.02 o 
   0   4  10       24.03       19.03      6.37 o 
   1   4  10      202.75      201.73      9.62 o 
   2   4  10       10.49       13.07      3.66 o 
   3   4  10      235.76      318.07     45.01 o 
   4   4  10      298.37      313.04     13.00 o 
   5   4  10       40.35       51.04      8.23 o 
   6   4  10       43.36       48.63      8.64 o 
   7   4  10        2.46        3.51      5.26 o 
  -3   5  10        7.79       17.36      7.94 o 
  -2   5  10       51.26       38.42      7.39 o 
  -1   5  10       46.07       37.68     11.45 o 
   0   5  10        2.21        2.43      2.86 o 
   1   5  10      252.93      233.20     10.87 o 
   2   5  10       48.95       44.23      5.08 o 
   3   5  10        0.67        0.00      2.24 o 
   4   5  10      122.28      141.05     26.02 o 
   5   5  10        7.61        5.83      3.17 o 
   6   5  10       63.73       63.36      9.58 o 
   7   5  10       29.72       38.97      9.42 o 
  -2   6  10       40.19       42.67     13.30 o 
  -1   6  10       16.07       16.81      9.05 o 
   0   6  10        1.25        2.00      3.77 o 
   1   6  10      170.77      145.02     11.23 o 
   2   6  10       85.78       83.42      8.42 o 
   3   6  10       34.41       43.31      7.11 o 
   4   6  10       88.33       85.01      8.34 o 
   5   6  10       19.11       26.11     14.87 o 
   6   6  10       10.52       30.48     10.53 o 
   7   6  10       32.07       26.97     11.64 o 
  -1   7  10       55.03       44.33     12.93 o 
   0   7  10       11.99       11.45      7.02 o 
   1   7  10       21.86       26.03      7.04 o 
   2   7  10       83.80       88.48      9.54 o 
   3   7  10        0.16        1.96      5.36 o 
   4   7  10       33.38       41.61      7.14 o 
   5   7  10      154.64      132.88     10.73 o 
   6   7  10        3.38       12.56     14.59 o 
   1   8  10        0.63       -4.38      5.41 o 
   2   8  10       53.73       55.47      9.67 o 
   3   8  10       14.91       13.95      8.59 o 
   4   8  10       11.37       10.91      5.86 o 
   0  -4  11       42.77       43.60      9.39 o 
   1  -4  11       84.70       87.07     10.92 o 
   2  -4  11        4.62        0.01      3.87 o 
  -2  -3  11       57.26       60.28     10.91 o 
  -1  -3  11       47.81       65.09     11.05 o 
   0  -3  11       30.71       22.05     11.08 o 
   1  -3  11       92.97       81.85     19.03 o 
   2  -3  11        9.83        7.52      5.22 o 
   3  -3  11       25.38       29.19     15.33 o 
   4  -3  11       42.51       48.77     18.84 o 
  -2  -2  11        0.58        0.84      4.62 o 
  -1  -2  11      320.23      333.30     20.88 o 
   0  -2  11        7.40        3.63      6.00 o 
   1  -2  11       44.93       54.26     13.39 o 
   2  -2  11      114.03      116.00     12.08 o 
   3  -2  11       17.12       17.01      5.36 o 
   4  -2  11      129.16       89.96     18.66 o 
   5  -2  11       34.25       46.92     17.92 o 
  -3  -1  11        4.29        7.50      6.07 o 
  -2  -1  11        6.62        5.81      4.53 o 
  -1  -1  11      198.22      193.28     13.98 o 
   0  -1  11      134.58      135.79     16.53 o 
   1  -1  11        9.75        7.66      7.94 o 
   2  -1  11      341.57      349.23     20.30 o 
   3  -1  11       68.27       56.74      9.61 o 
   4  -1  11      130.32      116.93     22.17 o 
   5  -1  11       71.90       53.94     18.29 o 
   6  -1  11       14.53       25.31     16.26 o 
  -3   0  11       45.53       71.44     10.30 o 
  -2   0  11        0.51        8.74      4.98 o 
  -1   0  11      105.94      105.02     11.80 o 
   0   0  11      173.13      192.57     15.27 o 
   1   0  11        0.99        4.40      4.70 o 
   2   0  11       64.65       72.91      9.08 o 
   3   0  11      391.48      395.97     31.59 o 
   4   0  11        6.42       -2.22      9.05 o 
   5   0  11      122.38      122.73     10.89 o 
   6   0  11       11.47       19.16      6.79 o 
  -3   1  11       78.85       78.52     11.39 o 
  -2   1  11       21.80       27.36      7.72 o 
  -1   1  11       37.12       35.43      6.99 o 
   0   1  11      135.63      141.56     11.58 o 
   1   1  11      104.00      125.20     11.48 o 
   2   1  11      106.53      103.26     10.57 o 
   3   1  11       76.57       67.42     11.18 o 
   4   1  11       27.24       31.24      6.16 o 
   5   1  11       90.35       93.13      9.76 o 
   6   1  11       84.12       81.57     11.03 o 
   7   1  11        6.50       15.02      7.08 o 
  -3   2  11        8.83       19.26     13.58 o 
  -2   2  11      189.19      197.06     15.80 o 
  -1   2  11        0.24        6.66      6.19 o 
   0   2  11       28.88       38.69      7.50 o 
   1   2  11      127.32      125.81     11.47 o 
   2   2  11        0.93        2.68      4.08 o 
   3   2  11       44.63       42.55      6.08 o 
   4   2  11       42.61       41.74      5.06 o 
   5   2  11       25.67       31.75      6.23 o 
   6   2  11      174.60      186.83     16.40 o 
   7   2  11       19.22       25.39      8.54 o 
  -3   3  11        0.01       -3.94      5.16 o 
  -2   3  11      158.83      155.65     14.17 o 
  -1   3  11      136.23      132.38     11.85 o 
   0   3  11        0.95        2.48      4.47 o 
   1   3  11       59.20       66.99      8.78 o 
   2   3  11        0.23       -3.69      4.41 o 
   3   3  11       56.14       55.69      5.42 o 
   4   3  11       18.48       25.31      4.51 o 
   5   3  11        4.77        0.67      6.28 o 
   6   3  11       96.37      107.04     12.28 o 
   7   3  11      111.73      100.79     13.11 o 
  -2   4  11       64.25       58.74     11.08 o 
  -1   4  11      197.19      191.96     14.15 o 
   0   4  11       64.57       68.81      9.46 o 
   1   4  11       74.32       77.49      9.64 o 
   2   4  11       25.04       23.21      5.80 o 
   3   4  11       42.14       43.52      6.60 o 
   4   4  11      109.93      112.13      8.05 o 
   5   4  11        2.33        0.53      5.45 o 
   6   4  11       45.82       63.70     10.25 o 
  -1   5  11       94.89       90.51     15.70 o 
   0   5  11       58.01       44.89     10.71 o 
   1   5  11        7.38       24.20      9.79 o 
   2   5  11      201.44      187.05     10.63 o 
   3   5  11        1.27       -0.13      3.16 o 
   4   5  11       66.17       82.08     14.38 o 
   5   5  11       71.02       86.11     13.12 o 
   6   5  11       50.37       57.08      9.98 o 
  -1   6  11       25.24       33.99     10.71 o 
   0   6  11       38.06       29.37     11.45 o 
   1   6  11        0.42        7.39      7.57 o 
   2   6  11       60.14       55.56      7.50 o 
   3   6  11       55.68       58.50      8.04 o 
   4   6  11        5.72        9.80      5.07 o 
   5   6  11      135.00      221.66     34.73 o 
   1   7  11        1.09       -0.55      6.10 o 
   2   7  11       31.69       30.48     10.53 o 
   3   7  11       41.79       40.36      7.70 o 
   4   7  11        4.28        4.04      4.87 o 
   0  -2  12      138.79      134.22     14.55 o 
   1  -2  12        0.44        2.96      7.76 o 
   2  -2  12       42.19       45.48      8.95 o 
   3  -2  12       56.08       54.86     16.26 o 
  -1  -1  12        3.72       13.41      9.14 o 
   0  -1  12      108.30      113.69     13.26 o 
   1  -1  12       54.75       51.90      8.78 o 
   2  -1  12       49.69       37.53      8.20 o 
   3  -1  12      106.32      124.50     21.61 o 
   4  -1  12        0.30        1.48      9.79 o 
  -1   0  12       15.19       13.15      8.22 o 
   0   0  12       68.93       79.30     11.27 o 
   1   0  12       48.00       47.73      9.61 o 
   2   0  12       30.13       39.00     16.16 o 
   3   0  12      154.56      150.65     13.27 o 
   4   0  12       35.15       32.14     14.04 o 
   5   0  12       16.14        8.50     12.38 o 
  -1   1  12        2.70        2.53      6.19 o 
   0   1  12       89.01       91.89     13.85 o 
   1   1  12      126.35      131.62     13.42 o 
   2   1  12        9.64       11.79      5.74 o 
   3   1  12       66.49       60.62      8.64 o 
   4   1  12      154.30      162.18     28.45 o 
   5   1  12        0.03       23.27     14.96 o 
  -1   2  12        8.78        6.33      9.05 o 
   0   2  12        7.55        8.28      5.23 o 
   1   2  12      161.21      152.76     19.67 o 
   2   2  12        4.99        6.69      5.45 o 
   3   2  12       89.63       82.30     10.45 o 
   4   2  12      271.26      328.06     39.16 o 
   5   2  12       48.80       50.61     17.92 o 
  -1   3  12       48.76       50.73     14.96 o 
   0   3  12        2.90        3.03      5.07 o 
   1   3  12        0.94        0.74      4.08 o 
   2   3  12       98.80       76.04     10.51 o 
   3   3  12       45.52       50.95      8.81 o 
   4   3  12       54.11       56.71     18.10 o 
   5   3  12      157.42      147.41     26.23 o 
   0   4  12       34.75       56.08      9.49 o 
   1   4  12        1.36        2.38     11.27 o 
   2   4  12      100.09       79.26     10.05 o 
   3   4  12       19.33       16.80      5.89 o 
   4   4  12        1.36       -2.59      8.68 o 
   5   4  12       30.00       32.33     14.78 o 
   0   5  12       77.98       56.16     14.04 o 
   1   5  12       18.74       20.13      8.13 o 
   2   5  12      125.41      118.41     17.36 o 
   3   5  12       84.57       85.53     14.04 o 
   2   1  13      165.65      157.52     15.45 o 
   2   2  13       28.99       21.95      7.96 o 
                                                 
